# Supplementary material for: The genetic associations of COVID-19 on genitourinary symptoms
Source: Front Immunol. 2023 Jun 21;14:1216211. doi: 10.3389/fimmu.2023.1216211 (PMC10319997; doi:10.3389/fimmu.2023.1216211)
Supplement: Supplementary Figure 1 — The PPI network of crossover genes. [file DataSheet_1.zip]

Archive with 12 entries (11 files):
- Supporting Information/
- __MACOSX/._Supporting Information
- Supporting Information/ChangTableS1-3.xlsx
- __MACOSX/Supporting Information/._ChangTableS1-3.xlsx
- Supporting Information/ChangTableS4-S10.xlsx
- __MACOSX/Supporting Information/._ChangTableS4-S10.xlsx
- Supporting Information/.DS_Store
- __MACOSX/Supporting Information/._.DS_Store
- Supporting Information/ChangTableS11.xlsx
- __MACOSX/Supporting Information/._ChangTableS11.xlsx
- Supporting Information/ChangFigS1.tif
- __MACOSX/Supporting Information/._ChangFigS1.tif
