# Supplementary material for: The genetic associations of COVID-19 on genitourinary symptoms
Source: Front Immunol. 2023 Jun 21;14:1216211. doi: 10.3389/fimmu.2023.1216211 (PMC10319997; doi:10.3389/fimmu.2023.1216211)
Supplement: Supplementary Figure 1 — The PPI network of crossover genes. [file DataSheet_1.zip › Supporting Information/ChangTableS1-3.xlsx]

## Sheet: TableS1.Exposures
Table S1. Description of COVID-19 subtypes used in this study.
Trait_name	N_case	N_control	Sample_size	N_SNPs	F
COVID-19 infection	38984	1644784	1683768	7	4491.02
hospitalized COVID‐19	9986	1887658	1897644	5	27015.9
Severe COVID‐19	5101	1383342	1388443	8	30297.3

## Sheet: TableS2.Struements
Table S2. Genetic instruments of COVID-19.
Phenotype	Beta	Se	P	N	SNP	Effect_allele	Other_allele	Eaf	2MAF	1-MAF	B2	R2	1-R2	R2/(1-R2)	sum	F	n--k-1	k	(n--k-1)/K
COVID-19 infection	-0.076762	0.0134	1.01501e-08	1683768	rs4971066	G	T	0.1777	0.3554	0.8223	0.0058924	0.00172203	0.998278	0.001725	0.0186708	4491.02	1683760	7	240537
COVID-19 infection	-0.062641	0.0099836	3.51099e-10	1683768	rs10936744	T	C	0.3588	0.7176	0.6412	0.00392389	0.00180548	0.998195	0.00180875
COVID-19 infection	0.092084	0.016154	1.196e-08	1683768	rs17078348	G	A	0.0997	0.1994	0.9003	0.00847946	0.00152223	0.998478	0.00152455
COVID-19 infection	0.15634	0.015084	3.60828e-25	1683768	rs2271616	T	G	0.1181	0.2362	0.8819	0.0244422	0.00509143	0.994909	0.00511748
COVID-19 infection	0.1013	0.010114	1.29211e-23	1683768	rs643434	A	G	0.371	0.742	0.629	0.0102617	0.00478932	0.995211	0.00481236
COVID-19 infection	0.068926	0.010783	1.639e-10	1683768	rs757405	A	T	0.7092	1.4184	0.2908	0.00475079	0.00195956	0.99804	0.00196341
COVID-19 infection	0.061951	0.010525	3.95804e-09	1683768	rs12482060	G	C	0.3375	0.675	0.6625	0.00383793	0.00171627	0.998284	0.00171922
Hospitalized COVID-19	0.48825	0.031508	3.68383e-54	1887658	rs35081325	T	A	0.08122	0.16244	0.91878	0.238388	0.0355786	0.964421	0.0368911	0.0715597	27015.9	1887652	5	377530
Hospitalized COVID-19	0.11182	0.019056	4.41601e-09	1887658	rs505922	C	T	0.3501	0.7002	0.6499	0.0125037	0.00568994	0.99431	0.0057225
Hospitalized COVID-19	0.11639	0.019406	2.00498e-09	1887658	rs2660	A	G	0.6902	1.3804	0.3098	0.0135466	0.00579319	0.994207	0.00582695
Hospitalized COVID-19	0.15131	0.019906	2.93697e-14	1887658	rs2109069	A	G	0.3227	0.6454	0.6773	0.0228947	0.010008	0.989992	0.0101091
Hospitalized COVID-19	-0.16832	0.020183	7.43704e-17	1887658	rs13050728	C	T	0.6528	1.3056	0.3472	0.0283316	0.0128428	0.987157	0.0130099
Serve COVID-19	0.62617	0.044502	5.7544e-45	1388342	rs35081325	T	A	0.07529	0.15058	0.92471	0.392089	0.0545956	0.945404	0.0577484	0.174582	30297.3	1388333	8	173542
Serve COVID-19	0.29453	0.04276	5.65588e-12	1388342	rs111837807	C	T	0.0996	0.1992	0.9004	0.0867479	0.0155591	0.984441	0.015805
Serve COVID-19	0.23662	0.039653	2.41402e-09	1388342	rs2237698	T	C	0.08971	0.17942	0.91029	0.055989	0.00914436	0.990856	0.00922876
Serve COVID-19	0.19824	0.02821	2.10378e-12	1388342	rs2384074	T	C	0.6756	1.3512	0.3244	0.0392991	0.0172259	0.982774	0.0175279
Serve COVID-19	-0.23948	0.039713	1.63599e-09	1388342	rs10860891	A	C	0.8855	1.771	0.1145	0.0573507	0.0116295	0.98837	0.0117664
Serve COVID-19	0.45975	0.074941	8.52491e-10	1388342	rs77534576	T	C	0.03465	0.0693	0.96535	0.21137	0.0141404	0.98586	0.0143432
Serve COVID-19	0.25663	0.02807	6.11505e-20	1388342	rs2109069	A	G	0.3287	0.6574	0.6713	0.065859	0.0290644	0.970936	0.0299344
Serve COVID-19	-0.20011	0.028559	2.43725e-12	1388342	rs13050728	C	T	0.6627	1.3254	0.3373	0.040044	0.017902	0.982098	0.0182283

## Sheet: TableS3.Outcomes
Table S3 Characters of 28 genitourinary disorders.
Category	Phenotype_name	GWAS_ID	N_case	N_control	Sample Size
Urolithiasis	Urolithiasis	finn-b-N14_UROLITHIASIS	5347	213445	218792
	Non-cancer illness code, self-reported: kidney stone/ureter stone/bladder stone	ukb-b-8297	3625	459308	462933
	Diagnoses - main ICD10: N20.0 Calculus of kidney	ukb-b-18372	2186	460824	463010
	Diagnoses - main ICD10: N20.1 Calculus of ureter	ukb-b-18629	1979	461031	463010
	Calculus of kidney and ureter	finn-b-N14_CALCUKIDUR	4969	213445	218414
	Calculus of lower urinary tract	finn-b-N14_CALCULOWER	622	213445	214067
Urinary infection	Non-cancer illness code, self-reported: urinary tract infection/kidney infection	ukb-b-8814	5447	457563	463010
	Diagnoses - main ICD10: N30 Cystitis	ukb-d-N30	1575	359619	361194
	Cystitis	finn-b-N14_CYSTITIS	8081	195140	203221
Genital infection	Orchitis and epididymitis	finn-b-N14_ORHCEPINDIDYMITIS	1297	72799	74096
	Inflammatory diseases of prostate (prostatitis)	finn-b-N14_PROSTATITIS	1859	72799	74658
renal tubulo-interstitial diseases	Renal tubulo-interstitial diseases	finn-b-N14_RENALTUB	17764	201028	218792
	Acute tubulo-interstitial nephritis	finn-b-N14_PYELONEPHR	11216	201028	212244
	Chronic tubulo-interstitial nephritis	finn-b-N14_CHRONTUBULOINTNEPHRITIS	620	201028	201648
genitourinary malignant neoplasm	Cancer of urinary tract	ukb-d-C_URINARY_TRACT	1841	359353	361194
	"Malignant neoplasm of kidney, except renal pelvis" (all cancers excluded)	finn-b-C3_KIDNEY_NOTRENALPELVIS_EXALLC	971	174006	174977
	Type of cancer: ICD10: C64 Malignant neoplasm of kidney, except renal pelvis	ukb-b-1316	1114	461896	463010
	Malignant neoplasm of bladder (all cancers excluded)	finn-b-C3_BLADDER_EXALLC	1115	174006	175121
	Diagnoses - main ICD10: C67 Malignant neoplasm of bladder	ukb-d-C67	1554	359640	361194
	Malignant neoplasm of prostate (all cancers excluded)	finn-b-C3_PROSTATE_EXALLC	6311	74685	80996
	Diagnoses - main ICD10: C61 Malignant neoplasm of prostate	ukb-b-2160	3436	459574	463010
	Malignant neoplasm of testis (all cancers excluded)	finn-b-C3_TESTIS_EXALLC	199	74685	74884
genitourinary benign neoplasm	Benign neoplasm: Kidney (all cancers excluded)	finn-b-CD2_BENIGN_KIDNEY_EXALLC	381	180506	180887
	Benign neoplasm: Bladder (all cancers excluded)	finn-b-CD2_BENIGN_BLADDER_EXALLC	109	180709	180818
	Benign neoplasm: Adrenal gland (all cancers excluded)	finn-b-CD2_BENIGN_ADRENAL_EXALLC	725	180264	180989
	Benign neoplasm: Prostate (all cancers excluded)	finn-b-CD2_BENIGN_PROSTATE_EXALLC	97	78213	78310
chronic kidney disease	Chronic kidney disease	finn-b-N14_CHRONKIDNEYDIS	3902	212841	216743
	Chronic kidney disease	ieu-a-1102	12385	104780	117165
	Type 1 diabetes with renal complications	finn-b-E4_DM1REN	963	183185	184148
	Type 2 diabetes with renal complications	finn-b-E4_DM2REN	1296	183185	184481
	Hypertensive Renal Disease	finn-b-I9_HYPTENSRD	468	162837	163305
renal failure	Renal failure	finn-b-N14_RENFAIL	5951	212841	218792
	Acute renal failure	finn-b-N14_ACUTERENFAIL	2383	212841	215224
	Diagnoses - secondary ICD10: N17.9 Acute renal failure, unspecified	ukb-b-4963	1415	461595	463010
Genitourinary obstruction	Hydronephrosis	finn-b-N14_HYDRONEPHR	1454	201028	202482
	Hyperplasia of prostate	finn-b-N14_PROSTHYPERPLA	13118	72799	85917
	Diagnoses - main ICD10: N40 Hyperplasia of prostate	ukb-b-11601	4670	458340	463010
	Diagnoses - main ICD10: N32.0 Bladder-neck obstruction	ukb-b-123	1385	461625	463010
	Diagnoses - main ICD10: R33 Retention of urine	ukb-b-20162	2106	460904	463010
	Retention of urine	finn-b-R18_RETEN_URINE	4999	202910	207909
Sexual dysfunction	Sexual dysfunction	finn-b-F5_SEXDYS	160	213826	213986
	Erectile dysfunction	finn-b-ERECTILE_DYSFUNCTION	1154	94024	95178
	Erectile dysfunction	ebi-a-GCST006956	6175	217630	223805
	Testicular hypofunction	finn-b-E4_TESTICHYPO	255	92895	93150
	Testicular dysfunction	finn-b-E4_TESTIDYS	285	92895	93180
Other disorders	Neuromuscular dysfuntion of bladder	finn-b-N14_NEUROMUSCDYSBLADD	1287	195140	196427
	Diagnoses - main ICD10: N31 Neuromuscular dysfunction of bladder, not elsewhere classified	ukb-d-N31	1014	360180	361194
	Hydrocele	finn-b-N14_HYDROCELE	2634	72799	75433
	Torsion of testis	finn-b-N14_TORSIOTEST	309	72799	73108
