# Supplementary material for: The genetic associations of COVID-19 on genitourinary symptoms
Source: Front Immunol. 2023 Jun 21;14:1216211. doi: 10.3389/fimmu.2023.1216211 (PMC10319997; doi:10.3389/fimmu.2023.1216211)
Supplement: Supplementary Figure 1 — The PPI network of crossover genes. [file DataSheet_1.zip › Supporting Information/ChangTableS4-S10.xlsx]

## Sheet: Table S4.MR-infection
Table S4.MR results of 45 risk factors on Kidney stone/ureter stone/bladder stone from the UK Biobank.
Exposure	Outcome	MR_Method	P	OR	OR_LCI	OR_UCI	Heterogeneity_Q	Heterogeneity_Q_df	Heterogeneity_Q_pval	Pleiotropy_Egger_Intercept	Pleiotropy_Se	Pleiotropy_P
infection	Urolithiasis	Inverse variance weighted	0.597739	1.09151	0.788453	1.51104	12.8591	6	0.0453289
infection	Urolithiasis	MR Egger	0.0199583	4.06078	1.79601	9.18142	2.09764	5	0.835476	-0.113162	0.0344957	0.0219433
infection	Urolithiasis	Weighted median	0.880219	1.02332	0.75823	1.38109
infection	Non-cancer illness code, self-reported: kidney stone/ureter stone/bladder stone	Inverse variance weighted	0.216052	0.998782	0.996856	1.00071	3.75697	5	0.584909
infection	Non-cancer illness code, self-reported: kidney stone/ureter stone/bladder stone	MR Egger	0.648925	0.99852	0.992638	1.00444	3.74849	4	0.441113	2.42182e-05	0.00026286	0.931022
infection	Non-cancer illness code, self-reported: kidney stone/ureter stone/bladder stone	Weighted median	0.243834	0.998599	0.996247	1.00096
infection	Diagnoses - main ICD10: N20.0 Calculus of kidney	Inverse variance weighted	0.907683	1.00011	0.998287	1.00193	3.9192	4	0.417051
infection	Diagnoses - main ICD10: N20.0 Calculus of kidney	MR Egger	0.710214	0.997899	0.987882	1.00802	3.68316	3	0.297772	0.000170985	0.000389958	0.6907
infection	Diagnoses - main ICD10: N20.0 Calculus of kidney	Weighted median	0.689303	0.999545	0.99732	1.00178
infection	Diagnoses - main ICD10: N20.1 Calculus of ureter	Inverse variance weighted	0.311357	0.999037	0.997176	1.0009	0.684757	3	0.876783
infection	Diagnoses - main ICD10: N20.1 Calculus of ureter	MR Egger	0.535395	0.996719	0.988104	1.00541	0.396339	2	0.820231	0.000179845	0.000334879	0.644988
infection	Diagnoses - main ICD10: N20.1 Calculus of ureter	Weighted median	0.210264	0.998579	0.996361	1.0008
infection	Calculus of kidney and ureter	Inverse variance weighted	0.650481	1.09141	0.747593	1.59334	16.202	6	0.0127097
infection	Calculus of kidney and ureter	MR Egger	0.0130576	5.07993	2.18089	11.8326	2.47752	5	0.779877	-0.132389	0.0357358	0.0139318
infection	Calculus of kidney and ureter	Weighted median	0.811105	1.04257	0.74067	1.46753
infection	Calculus of lower urinary tract	Inverse variance weighted	0.92462	1.04668	0.406796	2.69308	13.7058	6	0.0331002
infection	Calculus of lower urinary tract	MR Egger	0.983602	1.04262	0.0236302	46.0028	13.7058	5	0.01759	0.000335129	0.160295	0.998413
infection	Calculus of lower urinary tract	Weighted median	0.528687	0.757443	0.319155	1.79762
infection	Non-cancer illness code, self-reported: urinary tract infection/kidney infection	Inverse variance weighted	0.322908	0.998852	0.99658	1.00113	4.54506	6	0.603336
infection	Non-cancer illness code, self-reported: urinary tract infection/kidney infection	MR Egger	0.453824	0.997019	0.989859	1.00423	4.268	5	0.51151	0.000169414	0.000321854	0.621137
infection	Non-cancer illness code, self-reported: urinary tract infection/kidney infection	Weighted median	0.745792	0.999477	0.996321	1.00264
infection	Diagnoses - main ICD10: N30 Cystitis	Inverse variance weighted	0.00527584	0.997676	0.996046	0.999308	4.82023	6	0.567068
infection	Diagnoses - main ICD10: N30 Cystitis	MR Egger	0.188828	0.995997	0.99086	1.00116	4.36728	5	0.497835	0.000155344	0.000230818	0.530784
infection	Diagnoses - main ICD10: N30 Cystitis	Weighted median	0.0345129	0.997704	0.99558	0.999833
infection	Cystitis	Inverse variance weighted	0.497885	0.934923	0.76961	1.13575	7.01352	6	0.319599
infection	Cystitis	MR Egger	0.482069	1.32025	0.6443	2.70536	5.88374	5	0.317697	-0.0296895	0.0303003	0.372164
infection	Cystitis	Weighted median	0.467694	0.916964	0.725683	1.15866
infection	Inflammatory diseases of prostate (prostatitis)	Inverse variance weighted	0.523403	0.875873	0.582969	1.31594	7.31391	6	0.29279
infection	Inflammatory diseases of prostate (prostatitis)	MR Egger	0.229529	2.56949	0.664851	9.93046	4.68357	5	0.455704	-0.0927194	0.0571695	0.165766
infection	Inflammatory diseases of prostate (prostatitis)	Weighted median	0.489322	0.834533	0.499741	1.39361
infection	Orchitis and epididymitis	Inverse variance weighted	0.263844	1.28309	0.828626	1.9868	3.92632	6	0.686647
infection	Orchitis and epididymitis	MR Egger	0.545411	1.70134	0.341186	8.48381	3.79839	5	0.578793	-0.0242831	0.067891	0.735188
infection	Orchitis and epididymitis	Weighted median	0.605029	1.15541	0.668313	1.99753
infection	Acute tubulo-interstitial nephritis	Inverse variance weighted	0.544997	0.954003	0.819082	1.11115	3.54238	6	0.738323
infection	Acute tubulo-interstitial nephritis	MR Egger	0.922504	0.971124	0.55391	1.70259	3.53822	5	0.617613	-0.00152946	0.0237046	0.951055
infection	Acute tubulo-interstitial nephritis	Weighted median	0.782281	0.972153	0.795688	1.18775
infection	Chronic tubulo-interstitial nephritis	Inverse variance weighted	0.303865	1.42604	0.724959	2.80511	7.08372	6	0.313174
infection	Chronic tubulo-interstitial nephritis	MR Egger	0.895328	1.21167	0.0798878	18.3776	7.06269	5	0.21602	0.0140305	0.114978	0.90763
infection	Chronic tubulo-interstitial nephritis	Weighted median	0.191377	1.72805	0.760644	3.9258
infection	Cancer of urinary tract	Inverse variance weighted	0.471293	0.999374	0.997672	1.00108	5.09823	6	0.531278
infection	Cancer of urinary tract	MR Egger	0.386027	0.997392	0.99203	1.00278	4.51971	5	0.477251	0.000183036	0.000240646	0.481203
infection	Cancer of urinary tract	Weighted median	0.611975	0.99944	0.997278	1.00161
infection	"Malignant neoplasm of kidney, except renal pelvis" (all cancers excluded)	Inverse variance weighted	0.609074	0.86601	0.498966	1.50306	7.13371	6	0.308658
infection	"Malignant neoplasm of kidney, except renal pelvis" (all cancers excluded)	MR Egger	0.751873	1.4463	0.165981	12.6025	6.81619	5	0.234674	-0.0441876	0.0915576	0.649753
infection	"Malignant neoplasm of kidney, except renal pelvis" (all cancers excluded)	Weighted median	0.38732	0.744661	0.381644	1.45298
infection	Type of cancer: ICD10: C64 Malignant neoplasm of kidney, except renal pelvis	Inverse variance weighted	0.804521	1.0002	0.998626	1.00178	2.11602	2	0.347145
infection	Type of cancer: ICD10: C64 Malignant neoplasm of kidney, except renal pelvis	MR Egger	0.402809	0.995031	0.987932	1.00218	0.00871683	1	0.925614	0.000421332	0.000290242	0.384019
infection	Type of cancer: ICD10: C64 Malignant neoplasm of kidney, except renal pelvis	Weighted median	0.697439	1.00036	0.998561	1.00215
infection	Malignant neoplasm of bladder (all cancers excluded)	Inverse variance weighted	0.3419	1.33813	0.733884	2.43988	9.68007	6	0.138788
infection	Malignant neoplasm of bladder (all cancers excluded)	MR Egger	0.357724	3.22321	0.33452	31.0567	8.60393	5	0.125944	-0.0758879	0.0959626	0.464896
infection	Malignant neoplasm of bladder (all cancers excluded)	Weighted median	0.0308823	1.96268	1.064	3.6204
infection	Diagnoses - main ICD10: C67 Malignant neoplasm of bladder	Inverse variance weighted	0.472755	0.999384	0.997704	1.00107	2.35676	6	0.884142
infection	Diagnoses - main ICD10: C67 Malignant neoplasm of bladder	MR Egger	0.8895	1.0004	0.995089	1.00573	2.20199	5	0.820549	-9.34307e-05	0.000237494	0.710237
infection	Diagnoses - main ICD10: C67 Malignant neoplasm of bladder	Weighted median	0.690673	0.999583	0.997534	1.00164
infection	Malignant neoplasm of prostate (all cancers excluded)	Inverse variance weighted	0.641442	0.939539	0.722631	1.22155	7.71697	6	0.259581
infection	Malignant neoplasm of prostate (all cancers excluded)	MR Egger	0.335988	1.64451	0.657774	4.11149	5.89054	5	0.317016	-0.0483629	0.0388421	0.268262
infection	Malignant neoplasm of prostate (all cancers excluded)	Weighted median	0.447893	1.11714	0.839197	1.48715
infection	Diagnoses - main ICD10: C61 Malignant neoplasm of prostate	Inverse variance weighted	0.54043	0.999379	0.997392	1.00137	5.63995	5	0.342844
infection	Diagnoses - main ICD10: C61 Malignant neoplasm of prostate	MR Egger	0.893235	0.999504	0.992724	1.00633	5.6379	4	0.227871	-1.1536e-05	0.000302821	0.971437
infection	Diagnoses - main ICD10: C61 Malignant neoplasm of prostate	Weighted median	0.475388	0.99911	0.996669	1.00156
infection	Malignant neoplasm of testis (all cancers excluded)	Inverse variance weighted	0.614834	1.33689	0.431449	4.1425	6.42771	6	0.377019
infection	Malignant neoplasm of testis (all cancers excluded)	MR Egger	0.140558	0.0282234	0.000518918	1.53504	2.55793	5	0.767747	0.332815	0.169184	0.106307
infection	Malignant neoplasm of testis (all cancers excluded)	Weighted median	0.762943	1.25036	0.292734	5.34069
infection	Benign neoplasm: Kidney (all cancers excluded)	Inverse variance weighted	0.872588	0.937259	0.424557	2.06911	0.651311	6	0.995482
infection	Benign neoplasm: Kidney (all cancers excluded)	MR Egger	0.706459	0.553517	0.0302613	10.1245	0.515051	5	0.991562	0.0453678	0.122904	0.727145
infection	Benign neoplasm: Kidney (all cancers excluded)	Weighted median	0.739688	0.85348	0.335204	2.17309
infection	Benign neoplasm: Bladder (all cancers excluded)	Inverse variance weighted	0.134046	3.01281	0.711901	12.7504	4.62303	6	0.592988
infection	Benign neoplasm: Bladder (all cancers excluded)	MR Egger	0.147939	98.546	0.511277	18994.2	2.79775	5	0.731132	-0.301045	0.222827	0.234602
infection	Benign neoplasm: Bladder (all cancers excluded)	Weighted median	0.133601	4.60753	0.625989	33.9132
infection	Benign neoplasm: Adrenal gland (all cancers excluded)	Inverse variance weighted	0.963863	1.01341	0.569543	1.8032	4.76135	6	0.574766
infection	Benign neoplasm: Adrenal gland (all cancers excluded)	MR Egger	0.237837	0.235475	0.0284103	1.95171	2.78509	5	0.733077	0.125683	0.0894036	0.218778
infection	Benign neoplasm: Adrenal gland (all cancers excluded)	Weighted median	0.937518	1.03219	0.467407	2.27943
infection	Benign neoplasm: Prostate (all cancers excluded)	Inverse variance weighted	0.458045	1.78075	0.387878	8.17543	4.17944	6	0.652408
infection	Benign neoplasm: Prostate (all cancers excluded)	MR Egger	0.300866	26.8464	0.100196	7193.22	3.20211	5	0.668858	-0.234118	0.236818	0.368256
infection	Benign neoplasm: Prostate (all cancers excluded)	Weighted median	0.18544	3.78899	0.5275	27.216
infection	Chronic kidney disease-finn	Inverse variance weighted	0.975555	1.00403	0.776272	1.29861	1.68059	6	0.94661
infection	Chronic kidney disease-finn	MR Egger	0.845497	1.1037	0.430115	2.83216	1.63872	5	0.896527	-0.00815559	0.0398566	0.845935
infection	Chronic kidney disease-finn	Weighted median	0.854341	1.02964	0.753805	1.4064
infection	Chronic kidney disease	Inverse variance weighted	0.0995391	1.18055	0.96896	1.43834	2.58994	4	0.628606
infection	Chronic kidney disease	MR Egger	0.527807	1.39942	0.554903	3.52922	2.45387	3	0.483685	-0.0134287	0.036404	0.736714
infection	Chronic kidney disease	Weighted median	0.0442859	1.27503	1.00623	1.61564
infection	Type 1 diabetes with renal complications	Inverse variance weighted	0.958679	1.01543	0.569053	1.81194	7.67865	6	0.262604
infection	Type 1 diabetes with renal complications	MR Egger	0.194865	4.38502	0.632369	30.4069	5.2132	5	0.390419	-0.125506	0.0816175	0.184724
infection	Type 1 diabetes with renal complications	Weighted median	0.771961	1.11123	0.544526	2.26774
infection	Type 2 diabetes with renal complications	Inverse variance weighted	0.928068	0.978665	0.612748	1.5631	6.64884	6	0.354546
infection	Type 2 diabetes with renal complications	MR Egger	0.102899	5.29203	1.02769	27.251	2.2507	5	0.81348	-0.145266	0.0692678	0.0900757
infection	Type 2 diabetes with renal complications	Weighted median	0.596742	1.17932	0.640133	2.17268
infection	Hypertensive Renal Disease	Inverse variance weighted	0.651148	0.835966	0.384506	1.8175	6.92517	6	0.327823
infection	Hypertensive Renal Disease	MR Egger	0.713496	0.54075	0.0243589	12.0042	6.81352	5	0.234882	0.0375306	0.131118	0.786179
infection	Hypertensive Renal Disease	Weighted median	0.33208	0.620323	0.236346	1.62812
infection	Renal failure	Inverse variance weighted	0.842381	0.978919	0.793489	1.20768	1.63686	6	0.949891
infection	Renal failure	MR Egger	0.84539	1.0841	0.501616	2.34296	1.56409	5	0.905558	-0.00879086	0.0325882	0.798127
infection	Renal failure	Weighted median	0.74752	1.04269	0.808387	1.3449
infection	Acute renal failure	Inverse variance weighted	0.93048	1.01736	0.691066	1.49773	8.4954	6	0.204008
infection	Acute renal failure	MR Egger	0.95003	1.05378	0.221751	5.00766	8.49181	5	0.131133	-0.00302676	0.06586	0.965123
infection	Acute renal failure	Weighted median	0.800277	0.947758	0.625409	1.43625
infection	Diagnoses - secondary ICD10: N17.9 Acute renal failure, unspecified	Inverse variance weighted	0.880838	0.999879	0.998302	1.00146	1.31624	3	0.72528
infection	Diagnoses - secondary ICD10: N17.9 Acute renal failure, unspecified	MR Egger	0.799716	0.998917	0.991603	1.00628	1.24705	2	0.536051	7.45624e-05	0.000283464	0.817139
infection	Diagnoses - secondary ICD10: N17.9 Acute renal failure, unspecified	Weighted median	0.805071	0.999773	0.997972	1.00158
infection	Hydronephrosis	Inverse variance weighted	0.402312	0.840435	0.559527	1.26237	1.11317	6	0.980956
infection	Hydronephrosis	MR Egger	0.879721	0.886316	0.200647	3.91511	1.10786	5	0.953406	-0.00458759	0.0629136	0.944698
infection	Hydronephrosis	Weighted median	0.348567	0.788103	0.479009	1.29665
infection	Hyperplasia of prostate	Inverse variance weighted	0.472803	0.938293	0.788534	1.1165	5.15945	6	0.523532
infection	Hyperplasia of prostate	MR Egger	0.918202	1.03595	0.54568	1.96671	5.05925	5	0.408692	-0.00853334	0.027118	0.765717
infection	Hyperplasia of prostate	Weighted median	0.979166	0.996943	0.792261	1.2545
infection	Diagnoses - main ICD10: N40 Hyperplasia of prostate	Inverse variance weighted	0.147489	1.00155	0.999453	1.00365	1.95751	6	0.923565
infection	Diagnoses - main ICD10: N40 Hyperplasia of prostate	MR Egger	0.895648	0.999533	0.99292	1.00619	1.56331	5	0.90565	0.000186121	0.000296443	0.557661
infection	Diagnoses - main ICD10: N40 Hyperplasia of prostate	Weighted median	0.425577	1.00106	0.998454	1.00367
infection	Diagnoses - main ICD10: N32.0 Bladder-neck obstruction	Inverse variance weighted	0.276974	0.999135	0.997579	1.00069	0.255855	3	0.968105
infection	Diagnoses - main ICD10: N32.0 Bladder-neck obstruction	MR Egger	0.834104	1.00088	0.993643	1.00817	0.0228245	2	0.988653	-0.00013516	0.00027999	0.676958
infection	Diagnoses - main ICD10: N32.0 Bladder-neck obstruction	Weighted median	0.382607	0.999215	0.997453	1.00098
infection	Diagnoses - main ICD10: R33 Retention of urine	Inverse variance weighted	0.745037	1.00032	0.998398	1.00224	1.13335	3	0.76903
infection	Diagnoses - main ICD10: R33 Retention of urine	MR Egger	0.495028	0.996229	0.987352	1.00519	0.289362	2	0.865298	0.000317196	0.00034527	0.455241
infection	Diagnoses - main ICD10: R33 Retention of urine	Weighted median	0.815556	1.00027	0.997996	1.00255
infection	Retention of urine	Inverse variance weighted	0.179663	0.855921	0.681926	1.07431	4.82865	6	0.56597
infection	Retention of urine	MR Egger	0.160096	0.495944	0.21547	1.1415	3.05028	5	0.692235	0.0470142	0.0352547	0.239871
infection	Retention of urine	Weighted median	0.0489066	0.734212	0.539864	0.998526
infection	Cyst of kidney	Inverse variance weighted	0.776227	0.871853	0.33866	2.24451	16.4073	6	0.0117269
infection	Cyst of kidney	MR Egger	0.322262	6.47433	0.230729	181.672	12.6202	5	0.0272097	-0.172696	0.140987	0.275162
infection	Cyst of kidney	Weighted median	0.388107	1.40494	0.649122	3.04081
infection	Cystic kidney disease	Inverse variance weighted	0.861902	0.901719	0.281088	2.89268	19.3851	6	0.00356036
infection	Cystic kidney disease	MR Egger	0.717719	2.46376	0.0243031	249.768	18.6525	5	0.00223055	-0.0864114	0.195	0.676184
infection	Cystic kidney disease	Weighted median	0.923015	0.953574	0.363593	2.50088
infection	Redundant prepuce, phimosis and paraphimosis	Inverse variance weighted	0.792598	0.958383	0.698115	1.31568	8.39433	6	0.210613
infection	Redundant prepuce, phimosis and paraphimosis	MR Egger	0.647053	1.36047	0.393826	4.69976	7.87289	5	0.163382	-0.0301134	0.0523283	0.589902
infection	Redundant prepuce, phimosis and paraphimosis	Weighted median	0.842813	1.03652	0.727134	1.47754
infection	Diagnoses - main ICD10: N47 Redundant prepuce, phimosis and paraphimosis	Inverse variance weighted	0.907885	0.999903	0.99826	1.00155	2.33953	3	0.504991
infection	Diagnoses - main ICD10: N47 Redundant prepuce, phimosis and paraphimosis	MR Egger	0.474386	1.00342	0.995767	1.01113	1.49294	2	0.474037	-0.000271699	0.000295292	0.454651
infection	Diagnoses - main ICD10: N47 Redundant prepuce, phimosis and paraphimosis	Weighted median	0.468453	1.00073	0.998758	1.00271
infection	Congenital obstructive defects of renal pelvis and congenital malformations of ureter	Inverse variance weighted	0.999326	1.00042	0.380053	2.63341	4.32127	6	0.633287
infection	Congenital obstructive defects of renal pelvis and congenital malformations of ureter	MR Egger	0.472907	4.0603	0.117822	139.923	3.67104	5	0.59768	-0.120784	0.149787	0.456654
infection	Congenital obstructive defects of renal pelvis and congenital malformations of ureter	Weighted median	0.550805	1.4648	0.417936	5.13387
infection	Sexual dysfunction	Inverse variance weighted	0.290843	0.425097	0.0869198	2.07902	10.119	6	0.119728
infection	Sexual dysfunction	MR Egger	0.888996	0.619722	0.0010434	368.08	10.0899	5	0.0727282	-0.0324341	0.269815	0.908999
infection	Sexual dysfunction	Weighted median	0.0908642	0.244788	0.0478949	1.25109
infection	Erectile dysfunction	Inverse variance weighted	0.88623	0.966856	0.609306	1.53422	2.44285	6	0.874808
infection	Erectile dysfunction	MR Egger	0.784577	1.28326	0.235681	6.98724	2.32704	5	0.802287	-0.0243854	0.0716567	0.747456
infection	Erectile dysfunction	Weighted median	0.839124	0.944753	0.545797	1.63533
infection	Erectile dysfunction	Inverse variance weighted	0.19449	1.16257	0.925957	1.45964	7.89891	6	0.245603
infection	Erectile dysfunction	MR Egger	0.789457	1.12176	0.50434	2.49502	7.8855	5	0.16266	0.00327603	0.0355285	0.930113
infection	Erectile dysfunction	Weighted median	0.51421	1.09104	0.839726	1.41757
infection	Testicular hypofunction	Inverse variance weighted	0.241675	1.78586	0.676457	4.71472	5.17309	6	0.521813
infection	Testicular hypofunction	MR Egger	0.572917	3.02381	0.0828163	110.406	5.08272	5	0.405868	-0.0453161	0.151993	0.777583
infection	Testicular hypofunction	Weighted median	0.274757	1.96751	0.584061	6.62788
infection	Testicular dysfunction	Inverse variance weighted	0.581052	1.31817	0.49416	3.51621	6.81614	6	0.338186
infection	Testicular dysfunction	MR Egger	0.924792	1.22172	0.0234157	63.7439	6.81405	5	0.234841	0.00653686	0.167051	0.9703
infection	Testicular dysfunction	Weighted median	0.244952	2.07593	0.606004	7.11133
infection	Neuromuscular dysfuntion of bladder	Inverse variance weighted	0.341508	0.810224	0.525145	1.25006	5.45025	6	0.48749
infection	Neuromuscular dysfuntion of bladder	MR Egger	0.687238	0.696562	0.132397	3.66471	5.41303	5	0.367577	0.013008	0.0701572	0.860193
infection	Neuromuscular dysfuntion of bladder	Weighted median	0.188409	0.687379	0.393182	1.20171
infection	Diagnoses - main ICD10: N31 Neuromuscular dysfunction of bladder, not elsewhere classified	Inverse variance weighted	0.363823	1.00065	0.999242	1.00207	7.00128	6	0.320729
infection	Diagnoses - main ICD10: N31 Neuromuscular dysfunction of bladder, not elsewhere classified	MR Egger	0.244233	0.997221	0.993107	1.00135	4.05077	5	0.54213	0.000317027	0.000184564	0.146494
infection	Diagnoses - main ICD10: N31 Neuromuscular dysfunction of bladder, not elsewhere classified	Weighted median	0.481035	1.00065	0.998848	1.00245
infection	Hydrocele	Inverse variance weighted	0.766224	0.947376	0.663363	1.35299	7.82638	6	0.251
infection	Hydrocele	MR Egger	0.177085	2.50423	0.796418	7.87422	4.83906	5	0.435836	-0.0836679	0.0484081	0.144491
infection	Hydrocele	Weighted median	0.598522	1.12075	0.733177	1.71321
infection	Torsion of testis	Inverse variance weighted	0.172665	0.537991	0.220711	1.31137	5.00114	6	0.543667
infection	Torsion of testis	MR Egger	0.309319	0.148263	0.00542762	4.05001	4.37215	5	0.497169	0.110393	0.139194	0.463682
infection	Torsion of testis	Weighted median	0.307698	0.545665	0.17039	1.74747

## Sheet: Table S5.infection-all
Table S11.MR results of 45 risk factors on urolithiasis from the finngen.
Exposure	Outcome	P	OR	OR_LCI	OR_UCI
COVID19-Infection	Urolithiasis	0.23	0.999333	0.998255	1.00041
	kidney stone/ureter stone/bladder stone	-	-	-	-
	Calculus of kidney	-	-	-	-
	Calculus of ureter	-	-	-	-
	Calculus of kidney and ureter	0.53	0.999585	0.998283	1.00089
	Calculus of lower urinary tract	0.925	1.04668	0.406796	2.69308
COVID19-Infection	Urinary tract infection	0.004	0.998072	0.996748	0.999399
	kidney infection	0.322908	0.998852	0.99658	1.00113
	Cystitis	0.005	0.997671	0.996041	0.999303
COVID19-Infection	Genital infection	0.77	1.04576	0.776313	1.40873
	Orchitis and epididymitis	0.263844	1.28309	0.828626	1.9868
	Prostatitis	0.523403	0.875873	0.582969	1.31594
COVID19-Infection	Renal tubulo-interstitial diseases	0.72	0.972724	0.83828	1.12873
	Acute tubulo-interstitial nephritis	0.544997	0.954003	0.819082	1.11115
	Chronic tubulo-interstitial nephritis	0.303865	1.42604	0.724959	2.80511
COVID19-Infection	Genitourinary malignant neoplasm	0.39	0.999623	0.998764	1.00048
	Cancer of urinary tract	-	-	-	-
	Malignant neoplasm of kidney	0.81	1.0002	0.998624	1.00177
	Malignant neoplasm of bladder	0.47	0.999386	0.997706	1.00107
	Malignant neoplasm of prostate	0.54	0.999375	0.997389	1.00137
	Malignant neoplasm of testis	-	-	-	-
COVID19-Infection	Genitourinary benign neoplasm	0.55	1.13839	0.743699	1.74255
	Benign neoplasm: Kidney	0.872588	0.937259	0.424557	2.06911
	Benign neoplasm: Bladder	0.134046	3.01281	0.711901	12.7504
	Benign neoplasm: Adrenal gland	0.963863	1.01341	0.569543	1.8032
	Benign neoplasm: prostate	0.458045	1.78075	0.387878	8.17543
COVID19-Infection	Chronic kidney disease	0.27	1.08264	0.939793	1.2472
	Chronic kidney disease	-	-	-	-
	Type 1 diabetes with renal complications	0.958679	1.01543	0.569053	1.81194
	Type 2 diabetes with renal complications	0.928068	0.978665	0.612748	1.5631
	Hypertensive Renal Disease	0.651148	0.835966	0.384506	1.8175
COVID19-Infection	Renal failure	0.88	0.999878	0.998301	1.00146
	Renal failure	-	-	-	-
	Acute renal failure	0.88	0.99988	0.998302	1.00146
COVID19-Infection	Genitourinary obstruction	0.87	1.00008	0.999036	1.00113
	Hydronephrosis	0.402312	0.840435	0.559527	1.26237
	Hyperplasia of prostate	0.15	1.00154	0.999443	1.00365
	Bladder-neck obstruction		0.999135	0.997579	1.00069
	Retention of urine	0.75	1.00031	0.998387	1.00223
COVID19-Infection	Sexual dysfunction	0.21	1.1332	0.933129	1.37617
	Sexual dysfunction
	Erectile dysfunction	0.27	1.12143	0.914384	1.37537
	Testicular hypofunction
	Testicular dysfunction	0.22	1.53677	0.770755	3.0641
COVID19-Infection	Other disorderss
	Neuromuscular dysfuntion of bladder	0.37	1.00065	0.99924	1.00207
	Hydrocele	0.766224	0.947376	0.663363	1.35299
	Torsion of testis	0.172665	0.537991	0.220711	1.31137

## Sheet: Table S6.MR-hospitalization
Table S9.MR results of 45 risk factors on urolithiasis from the finngen.
Exposure	Outcome	MR_Method	P	OR	OR_LCI	OR_UCI	Heterogeneity_Q	Heterogeneity_Q_df	Heterogeneity_Q_pval	Pleiotropy_Egger_Intercept	Pleiotropy_Se	Pleiotropy_P
hospitalization	Urolithiasis	Inverse variance weighted	0.53995	1.03494	0.927292	1.15508	4.25453	4	0.372654
hospitalization	Urolithiasis	MR Egger	0.503635	1.09718	0.863199	1.39458	3.86171	3	0.276789	-0.012814	0.0231964	0.619156
hospitalization	Urolithiasis	Weighted median	0.302038	1.07002	0.940965	1.21678
hospitalization	Non-cancer illness code, self-reported: kidney stone/ureter stone/bladder stone	Inverse variance weighted	0.869484	1.00018	0.998057	1.0023	7.08707	3	0.0691737
hospitalization	Non-cancer illness code, self-reported: kidney stone/ureter stone/bladder stone	MR Egger	0.866422	0.998533	0.983577	1.01372	6.92419	2	0.031364	0.00023148	0.00106722	0.848401
hospitalization	Non-cancer illness code, self-reported: kidney stone/ureter stone/bladder stone	Weighted median	0.556602	1.00049	0.998846	1.00215
hospitalization	Diagnoses - main ICD10: N20.0 Calculus of kidney	Inverse variance weighted	0.475688	1.00047	0.999174	1.00178	4.38889	3	0.222418
hospitalization	Diagnoses - main ICD10: N20.0 Calculus of kidney	MR Egger	0.797117	1.00138	0.992155	1.0107	4.30639	2	0.116113	-0.000128183	0.000654839	0.862893
hospitalization	Diagnoses - main ICD10: N20.0 Calculus of kidney	Weighted median	0.290954	1.00072	0.999388	1.00204
hospitalization	Diagnoses - main ICD10: N20.1 Calculus of ureter	Inverse variance weighted	0.815319	0.999878	0.998856	1.0009	2.90573	3	0.406389
hospitalization	Diagnoses - main ICD10: N20.1 Calculus of ureter	MR Egger	0.444563	1.0029	0.996894	1.00894	1.90775	2	0.385246	-0.00042416	0.000424588	0.423038
hospitalization	Diagnoses - main ICD10: N20.1 Calculus of ureter	Weighted median	0.946427	1.00004	0.998763	1.00133
hospitalization	Calculus of kidney and ureter	Inverse variance weighted	0.948034	1.00452	0.877052	1.15052	6.05344	4	0.195192
hospitalization	Calculus of kidney and ureter	MR Egger	0.841899	1.03486	0.759732	1.40963	5.95876	3	0.113634	-0.00652214	0.0298716	0.841174
hospitalization	Calculus of kidney and ureter	Weighted median	0.542856	1.04319	0.91037	1.19538
hospitalization	Calculus of lower urinary tract	Inverse variance weighted	0.0902983	1.4121	0.947217	2.10516	7.06111	4	0.132694
hospitalization	Calculus of lower urinary tract	MR Egger	0.0509874	2.6154	1.43985	4.75072	1.57381	3	0.665343	-0.135138	0.0576895	0.100992
hospitalization	Calculus of lower urinary tract	Weighted median	0.0041572	1.76423	1.19658	2.60119
hospitalization	Non-cancer illness code, self-reported: urinary tract infection/kidney infection	Inverse variance weighted	0.508183	0.99946	0.997864	1.00106	6.85017	4	0.144021
hospitalization	Non-cancer illness code, self-reported: urinary tract infection/kidney infection	MR Egger	0.78084	1.00054	0.997092	1.00399	5.87941	3	0.117627	-0.000229222	0.00032569	0.532265
hospitalization	Non-cancer illness code, self-reported: urinary tract infection/kidney infection	Weighted median	0.961997	1.00004	0.998533	1.00154
hospitalization	Diagnoses - main ICD10: N30 Cystitis	Inverse variance weighted	0.0468929	0.999108	0.998229	0.999988	1.07029	4	0.898956
hospitalization	Diagnoses - main ICD10: N30 Cystitis	MR Egger	0.495746	0.999297	0.997518	1.00108	1.01293	3	0.798123	-4.01618e-05	0.000167689	0.826147
hospitalization	Diagnoses - main ICD10: N30 Cystitis	Weighted median	0.0586227	0.999008	0.997981	1.00004
hospitalization	Cystitis	Inverse variance weighted	0.0634192	0.921638	0.845551	1.00457	2.07308	4	0.722319
hospitalization	Cystitis	MR Egger	0.32666	0.90282	0.760665	1.07154	1.99854	3	0.572711	0.00451889	0.0165504	0.802541
hospitalization	Cystitis	Weighted median	0.104305	0.917524	0.827008	1.01795
hospitalization	Inflammatory diseases of prostate (prostatitis)	Inverse variance weighted	0.973296	1.0037	0.80872	1.24568	6.00594	4	0.198705
hospitalization	Inflammatory diseases of prostate (prostatitis)	MR Egger	0.419233	1.22263	0.801853	1.8642	4.36598	3	0.22456	-0.0433621	0.0408484	0.366331
hospitalization	Inflammatory diseases of prostate (prostatitis)	Weighted median	0.948593	1.00701	0.814301	1.24533
hospitalization	Orchitis and epididymitis	Inverse variance weighted	0.519723	1.07748	0.858499	1.35231	4.74975	4	0.313951
hospitalization	Orchitis and epididymitis	MR Egger	0.607124	1.16094	0.696454	1.93522	4.58201	3	0.205091	-0.0164059	0.0495045	0.762141
hospitalization	Orchitis and epididymitis	Weighted median	0.597115	1.07206	0.828242	1.38766
hospitalization	Acute tubulo-interstitial nephritis	Inverse variance weighted	0.433233	0.971243	0.90289	1.04477	2.20474	4	0.698161
hospitalization	Acute tubulo-interstitial nephritis	MR Egger	0.632749	0.96156	0.831834	1.11152	2.18014	3	0.535871	0.00219986	0.0140246	0.885319
hospitalization	Acute tubulo-interstitial nephritis	Weighted median	0.579613	0.97571	0.894407	1.0644
hospitalization	Chronic tubulo-interstitial nephritis	Inverse variance weighted	0.920423	1.01533	0.753272	1.36857	2.03081	4	0.730091
hospitalization	Chronic tubulo-interstitial nephritis	MR Egger	0.448483	0.768647	0.424796	1.39083	0.897217	3	0.826099	0.0610404	0.0573309	0.365103
hospitalization	Chronic tubulo-interstitial nephritis	Weighted median	0.514795	0.883703	0.609178	1.28194
hospitalization	Cancer of urinary tract	Inverse variance weighted	0.288693	1.0005	0.999579	1.00141	1.33634	4	0.85518
hospitalization	Cancer of urinary tract	MR Egger	0.690743	1.00042	0.998559	1.00228	1.32665	3	0.722814	1.72075e-05	0.000174829	0.927803
hospitalization	Cancer of urinary tract	Weighted median	0.276462	1.0006	0.999521	1.00168
hospitalization	"Malignant neoplasm of kidney, except renal pelvis" (all cancers excluded)	Inverse variance weighted	0.651242	0.945554	0.741763	1.20534	3.57819	4	0.46609
hospitalization	"Malignant neoplasm of kidney, except renal pelvis" (all cancers excluded)	MR Egger	0.38132	1.28681	0.794023	2.08544	1.48389	3	0.685992	-0.0674254	0.0465913	0.243655
hospitalization	"Malignant neoplasm of kidney, except renal pelvis" (all cancers excluded)	Weighted median	0.527393	1.09378	0.828308	1.44435
hospitalization	Type of cancer: ICD10: C64 Malignant neoplasm of kidney, except renal pelvis	Inverse variance weighted	0.319874	1.00063	0.999392	1.00187	3.31561	2	3.31561
hospitalization	Type of cancer: ICD10: C64 Malignant neoplasm of kidney, except renal pelvis	MR Egger	0.650872	1.00354	0.99223	1.01498	2.63702	1	0.104399	-0.000374188	0.000737639	0.701137
hospitalization	Type of cancer: ICD10: C64 Malignant neoplasm of kidney, except renal pelvis	Weighted median	0.109574	1.00097	0.999781	1.00216
hospitalization	Malignant neoplasm of bladder (all cancers excluded)	Inverse variance weighted	0.894005	0.975848	0.681061	1.39823	9.97832	4	0.0407945
hospitalization	Malignant neoplasm of bladder (all cancers excluded)	MR Egger	0.341651	0.677983	0.344949	1.33255	6.66363	3	0.083428	0.079583	0.0651469	0.3091
hospitalization	Malignant neoplasm of bladder (all cancers excluded)	Weighted median	0.725233	0.949588	0.711637	1.2671
hospitalization	Diagnoses - main ICD10: C67 Malignant neoplasm of bladder	Inverse variance weighted	0.173824	0.999372	0.998467	1.00028	1.24309	4	0.870954
hospitalization	Diagnoses - main ICD10: C67 Malignant neoplasm of bladder	MR Egger	0.310893	0.998863	0.997033	1.0007	0.851008	3	0.837232	0.000108037	0.000172538	0.575613
hospitalization	Diagnoses - main ICD10: C67 Malignant neoplasm of bladder	Weighted median	0.176492	0.999276	0.998228	1.00033
hospitalization	Malignant neoplasm of prostate (all cancers excluded)	Inverse variance weighted	0.466614	1.04236	0.932192	1.16556	0.870987	4	0.928686
hospitalization	Malignant neoplasm of prostate (all cancers excluded)	MR Egger	0.586246	1.0714	0.857748	1.33828	0.792564	3	0.851245	-0.00600081	0.0214283	0.797645
hospitalization	Malignant neoplasm of prostate (all cancers excluded)	Weighted median	0.425616	1.05201	0.928644	1.19176
hospitalization	Diagnoses - main ICD10: C61 Malignant neoplasm of prostate	Inverse variance weighted	0.504839	0.999544	0.998205	1.00089	1.14452	3	0.76634
hospitalization	Diagnoses - main ICD10: C61 Malignant neoplasm of prostate	MR Egger	0.502163	0.996745	0.988931	1.00462	0.642441	2	0.725263	0.000394375	0.000556576	0.552045
hospitalization	Diagnoses - main ICD10: C61 Malignant neoplasm of prostate	Weighted median	0.524761	0.999479	0.997875	1.00109
hospitalization	Malignant neoplasm of testis (all cancers excluded)	Inverse variance weighted	0.215226	0.717294	0.424112	1.21315	2.33915	4	0.67365
hospitalization	Malignant neoplasm of testis (all cancers excluded)	MR Egger	0.250308	0.469578	0.165591	1.33162	1.48823	3	0.684989	0.0930061	0.100825	0.424326
hospitalization	Malignant neoplasm of testis (all cancers excluded)	Weighted median	0.248261	0.682843	0.357327	1.30489
hospitalization	Benign neoplasm: Kidney (all cancers excluded)	Inverse variance weighted	0.651025	0.915984	0.62625	1.33976	1.26125	4	0.867915
hospitalization	Benign neoplasm: Kidney (all cancers excluded)	MR Egger	0.378316	0.671909	0.31555	1.43071	0.396653	3	0.940933	0.0679003	0.0730238	0.421043
hospitalization	Benign neoplasm: Kidney (all cancers excluded)	Weighted median	0.723496	0.919634	0.578152	1.46281
hospitalization	Benign neoplasm: Bladder (all cancers excluded)	Inverse variance weighted	0.811321	0.911389	0.42546	1.95231	4.79319	4	0.309183
hospitalization	Benign neoplasm: Bladder (all cancers excluded)	MR Egger	0.793671	0.776105	0.136409	4.41568	4.72409	3	0.193152	0.0351121	0.167612	0.847489
hospitalization	Benign neoplasm: Bladder (all cancers excluded)	Weighted median	0.669991	0.834939	0.364191	1.91417
hospitalization	Benign neoplasm: Adrenal gland (all cancers excluded)	Inverse variance weighted	0.810116	1.03689	0.77159	1.39342	4.57098	4	0.334214
hospitalization	Benign neoplasm: Adrenal gland (all cancers excluded)	MR Egger	0.920579	1.0382	0.526822	2.04598	4.57095	3	0.206048	-0.000276748	0.0655525	0.996897
hospitalization	Benign neoplasm: Adrenal gland (all cancers excluded)	Weighted median	0.918496	1.01804	0.722807	1.43387
hospitalization	Benign neoplasm: Prostate (all cancers excluded)	Inverse variance weighted	0.717874	0.874023	0.421013	1.81447	3.36567	4	0.498595
hospitalization	Benign neoplasm: Prostate (all cancers excluded)	MR Egger	0.696518	0.717424	0.157639	3.26503	3.27046	3	0.351776	0.0431996	0.146176	0.786863
hospitalization	Benign neoplasm: Prostate (all cancers excluded)	Weighted median	0.665754	0.82658	0.348328	1.96147
hospitalization	Chronic kidney disease-finn	Inverse variance weighted	0.364005	0.944334	0.834484	1.06865	0.0985831	4	0.998824
hospitalization	Chronic kidney disease-finn	MR Egger	0.537199	0.916595	0.716919	1.17189	0.0228276	3	0.999089	0.00653264	0.0237346	0.801002
hospitalization	Chronic kidney disease-finn	Weighted median	0.39261	0.940918	0.818304	1.0819
hospitalization	Chronic kidney disease	Inverse variance weighted	0.993264	1.00121	0.756085	1.3258	6.3088	2	0.0426639
hospitalization	Chronic kidney disease	MR Egger	0.301861	0.243952	0.0590198	1.00835	1.29666	1	0.254824	0.175762	0.0893977	0.299547
hospitalization	Chronic kidney disease	Weighted median	0.820714	0.972302	0.762606	1.23966
hospitalization	Type 1 diabetes with renal complications	Inverse variance weighted	0.956528	1.0068	0.78915	1.28447	3.67366	4	0.451969
hospitalization	Type 1 diabetes with renal complications	MR Egger	0.802387	0.929683	0.551077	1.5684	3.5326	3	0.316559	0.0175689	0.050762	0.752115
hospitalization	Type 1 diabetes with renal complications	Weighted median	0.879942	0.978918	0.74245	1.2907
hospitalization	Type 2 diabetes with renal complications	Inverse variance weighted	0.83525	1.02772	0.79429	1.32974	5.87744	4	0.20849
hospitalization	Type 2 diabetes with renal complications	MR Egger	0.835916	1.0699	0.595077	1.92357	5.83031	3	0.120164	-0.00885455	0.0568654	0.886149
hospitalization	Type 2 diabetes with renal complications	Weighted median	0.637166	1.06583	0.817782	1.3891
hospitalization	Hypertensive Renal Disease	Inverse variance weighted	0.895416	1.02344	0.724485	1.44576	2.96787	4	0.563216
hospitalization	Hypertensive Renal Disease	MR Egger	0.582746	1.23914	0.624842	2.45739	2.56576	3	0.463524	-0.0420525	0.0663158	0.571048
hospitalization	Hypertensive Renal Disease	Weighted median	0.868117	1.03498	0.689708	1.55311
hospitalization	Renal failure	Inverse variance weighted	0.441439	0.961181	0.869008	1.06313	0.613333	4	0.961571
hospitalization	Renal failure	MR Egger	0.404014	0.905595	0.741012	1.10673	0.159929	3	0.983783	0.0130338	0.0193566	0.548955
hospitalization	Renal failure	Weighted median	0.424343	0.954051	0.850068	1.07075
hospitalization	Acute renal failure	Inverse variance weighted	0.344816	1.0779	0.922545	1.25941	3.09403	4	0.542215
hospitalization	Acute renal failure	MR Egger	0.42148	0.86364	0.63385	1.17674	0.45434	3	0.928802	0.0485301	0.02987	0.20269
hospitalization	Acute renal failure	Weighted median	0.361251	1.08861	0.907227	1.30625
hospitalization	Diagnoses - secondary ICD10: N17.9 Acute renal failure, unspecified	Inverse variance weighted	0.401167	1.00037	0.999505	1.00124	0.644211	3	0.886241
hospitalization	Diagnoses - secondary ICD10: N17.9 Acute renal failure, unspecified	MR Egger	0.473946	1.00227	0.99719	1.00738	0.0926875	2	0.954714	-0.000266907	0.0003594	0.535076
hospitalization	Diagnoses - secondary ICD10: N17.9 Acute renal failure, unspecified	Weighted median	0.2892	1.00056	0.999526	1.00159
hospitalization	Hydronephrosis	Inverse variance weighted	0.904167	0.988035	0.812214	1.20192	2.76236	4	0.598348
hospitalization	Hydronephrosis	MR Egger	0.311412	1.2729	0.86235	1.8789	0.584911	3	0.899878	-0.0554976	0.0376097	0.236519
hospitalization	Hydronephrosis	Weighted median	0.911594	0.986344	0.773766	1.25732
hospitalization	Hyperplasia of prostate	Inverse variance weighted	0.697776	0.983374	0.903582	1.07021	4.13792	4	0.387663
hospitalization	Hyperplasia of prostate	MR Egger	0.703882	0.959978	0.792756	1.16247	4.0285	3	0.258403	0.00528269	0.0185067	0.793875
hospitalization	Hyperplasia of prostate	Weighted median	0.869036	0.99189	0.900375	1.09271
hospitalization	Diagnoses - main ICD10: N40 Hyperplasia of prostate	Inverse variance weighted	0.488914	1.00055	0.998993	1.00211	0.745182	3	0.862529
hospitalization	Diagnoses - main ICD10: N40 Hyperplasia of prostate	MR Egger	0.676504	1.00226	0.993133	1.01147	0.607502	2	0.738045	-0.000240015	0.000646849	0.746216
hospitalization	Diagnoses - main ICD10: N40 Hyperplasia of prostate	Weighted median	0.656246	1.00041	0.998602	1.00222
hospitalization	Diagnoses - main ICD10: N32.0 Bladder-neck obstruction	Inverse variance weighted	0.49742	1.00037	0.999298	1.00145	4.73164	3	0.192536
hospitalization	Diagnoses - main ICD10: N32.0 Bladder-neck obstruction	MR Egger	0.917816	1.00046	0.992765	1.00821	4.73043	2	0.0939289	-1.23293e-05	0.000545957	0.984034
hospitalization	Diagnoses - main ICD10: N32.0 Bladder-neck obstruction	Weighted median	0.955485	1.00003	0.998947	1.00112
hospitalization	Diagnoses - main ICD10: R33 Retention of urine	Inverse variance weighted	0.568776	0.999694	0.99864	1.00075	0.5972	3	0.897073
hospitalization	Diagnoses - main ICD10: R33 Retention of urine	MR Egger	0.850425	1.00068	0.9945	1.00689	0.497599	2	0.779736	-0.000138157	0.000437763	0.782197
hospitalization	Diagnoses - main ICD10: R33 Retention of urine	Weighted median	0.634336	0.999699	0.998459	1.00094
hospitalization	Retention of urine	Inverse variance weighted	0.533598	0.960002	0.844222	1.09166	5.54448	4	0.235847
hospitalization	Retention of urine	MR Egger	0.488862	1.09922	0.868421	1.39135	3.5403	3	0.315573	-0.0296628	0.0227616	0.283508
hospitalization	Retention of urine	Weighted median	0.772746	1.0197	0.893248	1.16405
hospitalization	Cyst of kidney	Inverse variance weighted	0.192023	0.812218	0.594249	1.11014	5.19743	4	0.267633
hospitalization	Cyst of kidney	MR Egger	0.0854569	0.494909	0.286967	0.85353	0.948504	3	0.81371	0.108524	0.0526484	0.131333
hospitalization	Cyst of kidney	Weighted median	0.0550498	0.716484	0.509659	1.00724
hospitalization	Cystic kidney disease	Inverse variance weighted	0.319277	0.789105	0.495105	1.25768	9.0545	4	0.0597517
hospitalization	Cystic kidney disease	MR Egger	0.371635	0.587327	0.217082	1.58904	7.86576	3	0.048869	0.0648757	0.0963496	0.548964
hospitalization	Cystic kidney disease	Weighted median	0.180025	0.767342	0.521014	1.13013
hospitalization	Redundant prepuce, phimosis and paraphimosis	Inverse variance weighted	0.568028	1.04057	0.907774	1.1928	4.56813	4
hospitalization	Redundant prepuce, phimosis and paraphimosis	MR Egger	0.896749	0.978502	0.723493	1.32339	4.26419	3	0.234313	0.0135279	0.0292545	0.675254
hospitalization	Redundant prepuce, phimosis and paraphimosis	Weighted median	0.896389	1.01036	0.865186	1.17989
hospitalization	Diagnoses - main ICD10: N47 Redundant prepuce, phimosis and paraphimosis	Inverse variance weighted	0.321585	0.790011	0.495694	1.25908	3.53193	4	0.47304
hospitalization	Diagnoses - main ICD10: N47 Redundant prepuce, phimosis and paraphimosis	MR Egger	0.399935	0.621107	0.239286	1.61218	3.18454	3	0.364039	0.0527047	0.0921305	0.607334
hospitalization	Diagnoses - main ICD10: N47 Redundant prepuce, phimosis and paraphimosis	Weighted median	0.21987	0.710191	0.411092	1.22691
hospitalization	Congenital obstructive defects of renal pelvis and congenital malformations of ureter	Inverse variance weighted	0.0802315	0.999196	0.998295	1.0001	2.5078	3	0.473884
hospitalization	Congenital obstructive defects of renal pelvis and congenital malformations of ureter	MR Egger	0.610108	0.998238	0.992491	1.00402	2.37801	2	0.304524	0.000134878	0.000408246	0.772508
hospitalization	Congenital obstructive defects of renal pelvis and congenital malformations of ureter	Weighted median	0.143456	0.999157	0.998029	1.00029
hospitalization	Sexual dysfunction	Inverse variance weighted	0.902763	0.944282	0.376405	2.36891	9.89524	4	0.0422298
hospitalization	Sexual dysfunction	MR Egger	0.220311	3.08125	0.73837	12.8582	4.54696	3	0.20814	-0.259733	0.138267	0.15693
hospitalization	Sexual dysfunction	Weighted median	0.111238	1.84686	0.868054	3.92935
hospitalization	Erectile dysfunction	Inverse variance weighted	0.783991	0.954747	0.685628	1.3295	8.94196	4	0.0625667
hospitalization	Erectile dysfunction	MR Egger	0.2314	1.47172	0.88723	2.44126	3.96754	3	0.264991	-0.094787	0.0488739	0.147796
hospitalization	Erectile dysfunction	Weighted median	0.790651	1.03925	0.782102	1.38095
hospitalization	Erectile dysfunction	Inverse variance weighted	0.245937	1.08023	0.948198	1.23065	6.45296	4	0.167778
hospitalization	Erectile dysfunction	MR Egger	0.531115	1.11212	0.827967	1.49379	6.34675	3	0.0959062	-0.00639237	0.028529	0.837099
hospitalization	Erectile dysfunction	Weighted median	0.383478	1.05872	0.931208	1.2037
hospitalization	Testicular hypofunction	Inverse variance weighted	0.0859517	1.50188	0.944102	2.3892	1.34206	4	0.8542
hospitalization	Testicular hypofunction	MR Egger	0.909067	1.06	0.422387	2.66012	0.602933	3	0.895761	0.0766778	0.0891889	0.453158
hospitalization	Testicular hypofunction	Weighted median	0.225271	1.38934	0.816553	2.36392
hospitalization	Testicular dysfunction	Inverse variance weighted	0.0758205	1.48957	0.95943	2.31263	0.679597	4	0.953821
hospitalization	Testicular dysfunction	MR Egger	0.639272	1.25993	0.526983	3.01228	0.489414	3	0.921211	0.0368539	0.0845078	0.69224
hospitalization	Testicular dysfunction	Weighted median	0.159225	1.42305	0.870729	2.3257
hospitalization	Neuromuscular dysfuntion of bladder	Inverse variance weighted	0.694688	1.05373	0.811391	1.36845	6.36073	4	0.17378
hospitalization	Neuromuscular dysfuntion of bladder	MR Egger	0.911333	0.964348	0.535637	1.73619	6.12208	3	0.105819	0.0194511	0.0568795	0.754927
hospitalization	Neuromuscular dysfuntion of bladder	Weighted median	0.570528	1.07548	0.836393	1.38292
hospitalization	Diagnoses - main ICD10: N31 Neuromuscular dysfunction of bladder, not elsewhere classified	Inverse variance weighted	0.480568	1.00025	0.99955	1.00096	1.64823	4	0.8001
hospitalization	Diagnoses - main ICD10: N31 Neuromuscular dysfunction of bladder, not elsewhere classified	MR Egger	0.994714	0.999995	0.998571	1.00142	1.48102	3	0.686657	5.48282e-05	0.000134086	0.710049
hospitalization	Diagnoses - main ICD10: N31 Neuromuscular dysfunction of bladder, not elsewhere classified	Weighted median	0.723275	1.00015	0.999328	1.00097
hospitalization	Hydrocele	Inverse variance weighted	0.650148	1.03512	0.891696	1.2016	2.13722	4	0.710538
hospitalization	Hydrocele	MR Egger	0.424875	0.870096	0.647128	1.16989	0.365873	3	0.947199	0.0381371	0.0286547	0.275326
hospitalization	Hydrocele	Weighted median	0.983103	1.0019	0.840774	1.1939
hospitalization	Torsion of testis	Inverse variance weighted	0.169334	0.74293	0.486299	1.13499	2.48664	4	0.64703
hospitalization	Torsion of testis	MR Egger	0.527974	0.737054	0.318142	1.70756	2.48618	3	0.477794	0.00174809	0.0814708	0.984229
hospitalization	Torsion of testis	Weighted median	0.217101	0.713779	0.417856	1.21927

## Sheet: Table S7.hospitalization-all
Table S11.MR results of 45 risk factors on urolithiasis from the finngen.
Exposure	Outcome	P	OR	OR_LCI	OR_UCI
COVID19-Infection	Urolithiasis	0.76	1.00012	0.999366	1.00087
	kidney stone/ureter stone/bladder stone	-	-	-	-
	Calculus of kidney	-	-	-	-
	Calculus of ureter	-	-	-	-
	Calculus of kidney and ureter	0.8	1.00011	0.999302	1.00091
	Calculus of lower urinary tract	0.0903	1.4121	0.947217	2.10516
COVID19-Infection	Urinary tract infection	0.04	0.999183	0.998413	0.999954
	kidney infection	-	-	-	-
	Cystitis	0.04	0.9991	0.998221	0.999979
COVID19-Infection	Genital infection	0.64	1.03807	0.887655	1.21398
	Orchitis and epididymitis	0.519723	1.07748	0.858499	1.35231
	Prostatitis	0.973296	1.0037	0.80872	1.24568
COVID19-Infection	Renal tubulo-interstitial diseases	0.72	0.972724	0.83828	1.12873
	Acute tubulo-interstitial nephritis	0.433233	0.971243	0.90289	1.04477
	Chronic tubulo-interstitial nephritis	0.920423	1.01533	0.753272	1.36857
COVID19-Infection	Urological malignant neoplasm	0.98	0.999995	0.999469	1.00052
	Cancer of urinary tract	-	-	-	-
	Malignant neoplasm of kidney	0.32	1.00063	0.99939	1.00186
	Malignant neoplasm of bladder	0.17	0.999372	0.998467	1.00028
	Malignant neoplasm of prostate	0.51	0.99955	0.998211	1.00089
	Malignant neoplasm of testis	0.215226	0.717294	0.424112	1.21315
COVID19-Infection	Urological benign neoplasm	0.8	0.972858	0.785926	1.20425
	Benign neoplasm: Kidney	0.651025	0.915984	0.62625	1.33976
	Benign neoplasm: Bladder	0.811321	0.911389	0.42546	1.95231
	Benign neoplasm: Adrenal gland	0.810116	1.03689	0.77159	1.39342
	Benign neoplasm: prostate	0.717874	0.874023	0.421013	1.81447
COVID19-Infection	Chronic kidney disease	0.59	0.974895	0.889284	1.06875
	Chronic kidney disease	-	-	-	-
	Type 1 diabetes with renal complications	0.956528	1.0068	0.78915	1.28447
	Type 2 diabetes with renal complications	0.83525	1.02772	0.79429	1.32974
	Hypertensive Renal Disease	0.895416	1.02344	0.724485	1.44576
COVID19-Infection	Renal failure	0.4	1.00037	0.999505	1.00124
	Renal failure
	Acute renal failure	0.344816	1.0779	0.922545	1.25941
COVID19-Infection	Genitourinary obstruction	0.72	1.00012	0.999446	1.0008
	Hydronephrosis	0.904167	0.988035	0.812214	1.20192
	Hyperplasia of prostate	0.49	1.00054	0.998987	1.0021
	Bladder-neck obstruction	0.49742	1.00037	0.999298	1.00145
	Retention of urine	0.57	0.999691	0.998637	1.00075
COVID19-Infection	Sexual dysfunction	0.08	1.1066	0.988814	1.23842
	Sexual dysfunction	-	-	-	-
	Erectile dysfunction	0.33	1.06248	0.941106	1.1995
	Testicular hypofunction	-	-	-	-
	Testicular dysfunction	0.01	1.49538	1.08662	2.05791
COVID19-Infection	Other disorderss	-	-	-	-
	Neuromuscular dysfuntion of bladder	0.48	1.00025	0.99955	1.00096
	Hydrocele	0.650148	1.03512	0.891696	1.2016
	Torsion of testis	0.169334	0.74293	0.486299	1.13499

## Sheet: Table S10.MR-serve
Table S10.MR results of 45 risk factors on urolithiasis from the finngen.
Exposure	Outcome	MR_Method	P	OR	OR_LCI	OR_UCI	Heterogeneity_Q	Heterogeneity_Q_df	Heterogeneity_Q_pval	Pleiotropy_Egger_Intercept	Pleiotropy_Se	Pleiotropy_P
severe infection	Urolithiasis	Inverse variance weighted	0.465593	1.02733	0.955549	1.10451	6.3371	6	0.386506
severe infection	Urolithiasis	MR Egger	0.158975	1.15668	0.97346	1.37439	4.15622	5	0.52715	-0.0385626	0.0261127	0.19977
severe infection	Urolithiasis	Weighted median	0.150738	1.06292	0.978033	1.15517
severe infection	Non-cancer illness code, self-reported: kidney stone/ureter stone/bladder stone	Inverse variance weighted	0.953152	0.99995	0.998277	1.00163	9.74133	3	0.0208978
severe infection	Non-cancer illness code, self-reported: kidney stone/ureter stone/bladder stone	MR Egger	0.692544	1.00385	0.987435	1.02054	8.78659	2	0.0123599	-0.00087217	0.00187091	0.686936
severe infection	Non-cancer illness code, self-reported: kidney stone/ureter stone/bladder stone	Weighted median	0.364556	1.00063	0.999274	1.00198
severe infection	Diagnoses - main ICD10: N20.0 Calculus of kidney	Inverse variance weighted	0.0911568	1.00067	0.999892	1.00146	1.615	2	0.445972
severe infection	Diagnoses - main ICD10: N20.0 Calculus of kidney	MR Egger	0.541901	1.00299	0.996321	1.0097	1.1009	1	0.294068	-0.000511002	0.000747781	0.618366
severe infection	Diagnoses - main ICD10: N20.0 Calculus of kidney	Weighted median	0.0527272	1.00096	0.999989	1.00193
severe infection	Diagnoses - main ICD10: N20.1 Calculus of ureter	Inverse variance weighted	0.560545	1.00022	0.999477	1.00097	0.258192	2	0.878889
severe infection	Diagnoses - main ICD10: N20.1 Calculus of ureter	MR Egger	0.698193	1.00158	0.995547	1.00766	0.0602988	1	0.806024	-0.000301639	0.000678065	0.733533
severe infection	Diagnoses - main ICD10: N20.1 Calculus of ureter	Weighted median	0.579372	1.00024	0.999397	1.00108
severe infection	Calculus of kidney and ureter	Inverse variance weighted	0.906063	1.00497	0.925605	1.09113	7.62561	6	0.266834
severe infection	Calculus of kidney and ureter	MR Egger	0.283878	1.12497	0.928142	1.36353	5.78944	5	0.32725	-0.0366385	0.0290947	0.263514
severe infection	Calculus of kidney and ureter	Weighted median	0.480878	1.03478	0.940945	1.13797
severe infection	Calculus of lower urinary tract	Inverse variance weighted	0.0273608	1.28069	1.02801	1.59549	7.31922	6	0.292332
severe infection	Calculus of lower urinary tract	MR Egger	0.0522851	1.8765	1.1532	3.05346	4.47989	5	0.482578	-0.124083	0.0736385	0.152798
severe infection	Calculus of lower urinary tract	Weighted median	0.0124439	1.4213	1.07881	1.87251
severe infection	Non-cancer illness code, self-reported: urinary tract infection/kidney infection	Inverse variance weighted	0.681133	1.00026	0.999025	1.00149	13.7268	6	0.0328419
severe infection	Non-cancer illness code, self-reported: urinary tract infection/kidney infection	MR Egger	0.961329	1.00009	0.996542	1.00366	13.6999	5	0.0176326	4.93965e-05	0.000498696	0.924946
severe infection	Non-cancer illness code, self-reported: urinary tract infection/kidney infection	Weighted median	0.853656	1.0001	0.999014	1.00119
severe infection	Diagnoses - main ICD10: N30 Cystitis	Inverse variance weighted	0.199299	0.999582	0.998945	1.00022	7.19715	6	0.302999
severe infection	Diagnoses - main ICD10: N30 Cystitis	MR Egger	0.831523	0.999798	0.998037	1.00156	7.10028	5	0.213289	-6.67837e-05	0.000255689	0.804362
severe infection	Diagnoses - main ICD10: N30 Cystitis	Weighted median	0.0562554	0.999296	0.998574	1.00002
severe infection	Cystitis	Inverse variance weighted	0.0926985	0.952246	0.899449	1.00814	4.02688	6	0.673039
severe infection	Cystitis	MR Egger	0.532462	0.953374	0.829114	1.09626	4.02654	5	0.545601	-0.000384341	0.0211218	0.986186
severe infection	Cystitis	Weighted median	0.208767	0.953808	0.886002	1.0268
severe infection	Inflammatory diseases of prostate (prostatitis)	Inverse variance weighted	0.32335	0.942633	0.838344	1.0599	6.03365	6	0.419432
severe infection	Inflammatory diseases of prostate (prostatitis)	MR Egger	0.264366	1.20111	0.902539	1.59844	2.71651	5	0.743592	-0.0787685	0.0432485	0.128194
severe infection	Inflammatory diseases of prostate (prostatitis)	Weighted median	0.356119	0.929187	0.794975	1.08606
severe infection	Orchitis and epididymitis	Inverse variance weighted	0.939098	0.994081	0.853667	1.15759	7.28836	6	0.295002
severe infection	Orchitis and epididymitis	MR Egger	0.832365	1.04709	0.698778	1.56902	7.17903	5	0.207662	-0.0169057	0.0612662	0.793636
severe infection	Orchitis and epididymitis	Weighted median	0.790556	0.976083	0.816393	1.16701
severe infection	Acute tubulo-interstitial nephritis	Inverse variance weighted	0.385918	0.978838	0.932636	1.02733	3.84445	6	0.697716
severe infection	Acute tubulo-interstitial nephritis	MR Egger	0.606355	0.967404	0.859539	1.08881	3.79888	5	0.57872	0.00381966	0.0178928	0.839388
severe infection	Acute tubulo-interstitial nephritis	Weighted median	0.498421	0.979172	0.921284	1.0407
severe infection	Chronic tubulo-interstitial nephritis	Inverse variance weighted	0.859125	0.977395	0.759306	1.25812	8.91113	6	0.134092
severe infection	Chronic tubulo-interstitial nephritis	MR Egger	0.510738	0.792074	0.415336	1.51054	9.78302	5	0.112662	0.068369	0.097748	0.515469
severe infection	Chronic tubulo-interstitial nephritis	Weighted median	0.594306	0.932176	0.719862	1.20711
severe infection	Cancer of urinary tract	Inverse variance weighted	0.726605	1.00011	0.999501	1.00072	5.46455	6	0.485752
severe infection	Cancer of urinary tract	MR Egger	0.674144	1.00036	0.998769	1.00196	5.34071	5	0.375728	-7.87207e-05	0.000231198	0.747327
severe infection	Cancer of urinary tract	Weighted median	0.260116	1.00042	0.999689	1.00115
severe infection	"Malignant neoplasm of kidney, except renal pelvis" (all cancers excluded)	Inverse variance weighted	0.181067	0.880681	0.73106	1.06092	8.07872	6	0.232392
severe infection	"Malignant neoplasm of kidney, except renal pelvis" (all cancers excluded)	MR Egger	0.715978	1.09342	0.69406	1.72256	6.68255	5	0.24534	-0.0702715	0.0687537	0.353625
severe infection	"Malignant neoplasm of kidney, except renal pelvis" (all cancers excluded)	Weighted median	0.999087	1.00012	0.81123	1.233
severe infection	Type of cancer: ICD10: C64 Malignant neoplasm of kidney, except renal pelvis	Inverse variance weighted	0.268215	1.00027	0.999794	1.00074	6.65257	6	0.354175
severe infection	Type of cancer: ICD10: C64 Malignant neoplasm of kidney, except renal pelvis	MR Egger	0.195586	1.0015	0.999532	1.00347	5.04863	5	0.409975	-0.000218533	0.00017339	0.26316
severe infection	Type of cancer: ICD10: C64 Malignant neoplasm of kidney, except renal pelvis	Weighted median	0.0577777	1.00054	0.999982	1.0011
severe infection	Malignant neoplasm of bladder (all cancers excluded)	Inverse variance weighted	0.477824	0.946577	0.81342	1.10153	6.10243	6	0.411814
severe infection	Malignant neoplasm of bladder (all cancers excluded)	MR Egger	0.246177	0.781191	0.540358	1.12936	4.85161	5	0.434258	0.0623208	0.055723	0.314229
severe infection	Malignant neoplasm of bladder (all cancers excluded)	Weighted median	0.310185	0.903086	0.741696	1.09959
severe infection	Diagnoses - main ICD10: C67 Malignant neoplasm of bladder	Inverse variance weighted	0.0664129	0.999439	0.99884	1.00004	3.73134	6	0.712979
severe infection	Diagnoses - main ICD10: C67 Malignant neoplasm of bladder	MR Egger	0.240238	0.998965	0.997445	1.00049	3.2911	5	0.655204	0.000146482	0.00022077	0.536371
severe infection	Diagnoses - main ICD10: C67 Malignant neoplasm of bladder	Weighted median	0.116554	0.99941	0.998673	1.00015
severe infection	Malignant neoplasm of prostate (all cancers excluded)	Inverse variance weighted	0.597647	0.979439	0.906717	1.05799	6.56592	6	0.36286
severe infection	Malignant neoplasm of prostate (all cancers excluded)	MR Egger	0.931581	1.0095	0.822095	1.23963	6.43738	5	0.265954	-0.0098086	0.0310425	0.764787
severe infection	Malignant neoplasm of prostate (all cancers excluded)	Weighted median	0.508507	1.03212	0.939786	1.13352
severe infection	Diagnoses - main ICD10: C61 Malignant neoplasm of prostate	Inverse variance weighted	0.498068	0.999688	0.998787	1.00059	1.34948	3	0.717419
severe infection	Diagnoses - main ICD10: C61 Malignant neoplasm of prostate	MR Egger	0.491671	1.00326	0.995627	1.01094	0.500725	2	0.778519	-0.000797967	0.000866153	0.454163
severe infection	Diagnoses - main ICD10: C61 Malignant neoplasm of prostate	Weighted median	0.569341	0.999686	0.998603	1.00077
severe infection	Malignant neoplasm of testis (all cancers excluded)	Inverse variance weighted	0.549417	0.899034	0.634504	1.27385	5.89436	6	0.435128
severe infection	Malignant neoplasm of testis (all cancers excluded)	MR Egger	0.524875	0.730399	0.296556	1.79893	5.61878	5	0.345097	0.0675759	0.136459	0.641445
severe infection	Malignant neoplasm of testis (all cancers excluded)	Weighted median	0.236341	0.769349	0.498471	1.18743
severe infection	Benign neoplasm: Kidney (all cancers excluded)	Inverse variance weighted	0.493252	0.915738	0.711886	1.17796	2.63622	6	0.852922
severe infection	Benign neoplasm: Kidney (all cancers excluded)	MR Egger	0.176048	0.609522	0.329185	1.1286	0.622602	5	0.986945	0.132295	0.09323	0.215112
severe infection	Benign neoplasm: Kidney (all cancers excluded)	Weighted median	0.264111	0.838996	0.616523	1.14175
severe infection	Benign neoplasm: Bladder (all cancers excluded)	Inverse variance weighted	0.619352	0.889964	0.561853	1.40969	5.34148	6	0.500819
severe infection	Benign neoplasm: Bladder (all cancers excluded)	MR Egger	0.716717	1.24723	0.403928	3.85117	4.9285	5	0.424668	-0.109483	0.170366	0.548766
severe infection	Benign neoplasm: Bladder (all cancers excluded)	Weighted median	0.671882	0.8839	0.499333	1.56465
severe infection	Benign neoplasm: Adrenal gland (all cancers excluded)	Inverse variance weighted	0.373096	1.08667	0.905027	1.30478	3.04972	6	0.802581
severe infection	Benign neoplasm: Adrenal gland (all cancers excluded)	MR Egger	0.759906	0.928906	0.593611	1.45359	2.48383	5	0.778928	0.0509997	0.0677954	0.48578
severe infection	Benign neoplasm: Adrenal gland (all cancers excluded)	Weighted median	0.828152	1.02472	0.82193	1.27755
severe infection	Benign neoplasm: Prostate (all cancers excluded)	Inverse variance weighted	0.151905	0.702756	0.433757	1.13858	3.85974	6	0.695651
severe infection	Benign neoplasm: Prostate (all cancers excluded)	MR Egger	0.603554	0.716679	0.220451	2.3299	3.85846	5	0.569969	-0.00639786	0.178987	0.972869
severe infection	Benign neoplasm: Prostate (all cancers excluded)	Weighted median	0.580204	0.842284	0.458461	1.54744
severe infection	Chronic kidney disease-finn	Inverse variance weighted	0.60671	0.978743	0.901863	1.06218	1.6451	6	0.949281
severe infection	Chronic kidney disease-finn	MR Egger	0.711414	0.960775	0.786437	1.17376	1.6056	5	0.900571	0.00601839	0.0302847	0.850304
severe infection	Chronic kidney disease-finn	Weighted median	0.397037	0.958772	0.86976	1.05689
severe infection	Chronic kidney disease	Inverse variance weighted	0.71806	1.02494	0.896633	1.17162	19.2438	6	0.00377107
severe infection	Chronic kidney disease	MR Egger	0.0535923	0.590847	0.391995	0.890574	7.82138	5	0.166358	0.106377	0.0393662	0.0426701
severe infection	Chronic kidney disease	Weighted median	0.204071	1.0751	0.961425	1.20221
severe infection	Type 1 diabetes with renal complications	Inverse variance weighted	0.184317	0.895958	0.761811	1.05373	3.77665	6	0.706872
severe infection	Type 1 diabetes with renal complications	MR Egger	0.823196	1.04845	0.707137	1.5545	3.03987	5	0.693839	-0.0513109	0.059778	0.429912
severe infection	Type 1 diabetes with renal complications	Weighted median	0.503331	0.935189	0.768554	1.13795
severe infection	Type 2 diabetes with renal complications	Inverse variance weighted	0.810785	0.982904	0.853499	1.13193	4.70364	6	0.582345
severe infection	Type 2 diabetes with renal complications	MR Egger	0.304675	1.22216	0.866494	1.72381	2.84972	5	0.72314	-0.0710063	0.0521497	0.23147
severe infection	Type 2 diabetes with renal complications	Weighted median	0.562271	1.05565	0.878959	1.26785
severe infection	Hypertensive Renal Disease	Inverse variance weighted	0.467994	0.916188	0.723298	1.16052	6.39675	6	0.380243
severe infection	Hypertensive Renal Disease	MR Egger	0.870378	0.946136	0.502943	1.77987	6.38149	5	0.270847	-0.0104693	0.0957446	0.917181
severe infection	Hypertensive Renal Disease	Weighted median	0.914898	0.984718	0.742412	1.30611
severe infection	Renal failure	Inverse variance weighted	0.759074	0.989616	0.925758	1.05788	2.02464	6	0.917419
severe infection	Renal failure	MR Egger	0.484326	0.938998	0.797428	1.1057	1.54882	5	0.907368	0.0170393	0.024702	0.521024
severe infection	Renal failure	Weighted median	0.669599	0.981741	0.902058	1.06846
severe infection	Acute renal failure	Inverse variance weighted	0.518904	1.03447	0.933242	1.14668	3.40552	6	0.756494
severe infection	Acute renal failure	MR Egger	0.257648	0.848434	0.659279	1.09186	0.557829	5	0.989853	0.0643895	0.0381565	0.152309
severe infection	Acute renal failure	Weighted median	0.748279	1.02146	0.897215	1.16291
severe infection	Diagnoses - secondary ICD10: N17.9 Acute renal failure, unspecified	Inverse variance weighted	0.393016	1.00028	0.999645	1.0009	0.497715	2	0.779691
severe infection	Diagnoses - secondary ICD10: N17.9 Acute renal failure, unspecified	MR Egger	0.827901	1.00072	0.995616	1.00586	0.467681	1	0.494056	-9.94697e-05	0.000573962	0.890757
severe infection	Diagnoses - secondary ICD10: N17.9 Acute renal failure, unspecified	Weighted median	0.390529	1.00032	0.99959	1.00105
severe infection	Hydronephrosis	Inverse variance weighted	0.667907	0.956326	0.779836	1.17276	14.877	6	0.0212354
severe infection	Hydronephrosis	MR Egger	0.486468	1.21056	0.735206	1.99324	12.3359	5	0.0305	-0.076523	0.0754013	0.35673
severe infection	Hydronephrosis	Weighted median	0.899702	1.01099	0.852976	1.19827
severe infection	Hyperplasia of prostate	Inverse variance weighted	0.326096	0.972778	0.920641	1.02787	2.77835	6	0.836107
severe infection	Hyperplasia of prostate	MR Egger	0.817855	0.983446	0.859434	1.12535	2.74816	5	0.738744	-0.00354579	0.0204054	0.868865
severe infection	Hyperplasia of prostate	Weighted median	0.793733	0.990808	0.924545	1.06182
severe infection	Diagnoses - main ICD10: N40 Hyperplasia of prostate	Inverse variance weighted	0.59772	1.00027	0.999277	1.00126	2.56891	4	0.63234
severe infection	Diagnoses - main ICD10: N40 Hyperplasia of prostate	MR Egger	0.376022	0.995396	0.986752	1.00412	1.35018	3	0.717252	0.00109946	0.00099592	0.350208
severe infection	Diagnoses - main ICD10: N40 Hyperplasia of prostate	Weighted median	0.508296	1.00041	0.999204	1.00161
severe infection	Diagnoses - main ICD10: N32.0 Bladder-neck obstruction	Inverse variance weighted	0.372683	1.0004	0.999525	1.00127	3.92449	2	0.140542
severe infection	Diagnoses - main ICD10: N32.0 Bladder-neck obstruction	MR Egger	0.295359	1.00517	1.0001	1.01026	0.468855	1	0.493514	-0.00105389	0.00056693	0.314197
severe infection	Diagnoses - main ICD10: N32.0 Bladder-neck obstruction	Weighted median	0.426695	1.00033	0.999517	1.00114
severe infection	Diagnoses - main ICD10: R33 Retention of urine	Inverse variance weighted	0.728478	0.999864	0.999097	1.00063	0.521809	2	0.770355
severe infection	Diagnoses - main ICD10: R33 Retention of urine	MR Egger	0.587476	0.997595	0.991397	1.00383	0.00372	1	0.951366	0.000503207	0.000699109	0.602825
severe infection	Diagnoses - main ICD10: R33 Retention of urine	Weighted median	0.940307	0.999965	0.999058	1.00087
severe infection	Retention of urine	Inverse variance weighted	0.638509	0.982838	0.914359	1.05645	3.92501	6	0.686824
severe infection	Retention of urine	MR Egger	0.770902	1.02813	0.861459	1.22705	3.62587	5	0.604433	-0.0146315	0.0267516	0.607935
severe infection	Retention of urine	Weighted median	0.717152	1.01782	0.92507	1.11986
severe infection	Cyst of kidney	Inverse variance weighted	0.441992	0.922639	0.751428	1.13286	7.67084	6	0.263223
severe infection	Cyst of kidney	MR Egger	0.229713	0.710271	0.434996	1.15975	6.07632	5	0.298864	0.0848897	0.0741096	0.303867
severe infection	Cyst of kidney	Weighted median	0.768026	0.960816	0.736689	1.25313
severe infection	Cystic kidney disease	Inverse variance weighted	0.925227	0.98753	0.759867	1.2834	9.80309	6	0.133193
severe infection	Cystic kidney disease	MR Egger	0.158121	0.627408	0.361652	1.08845	6.03135	5	0.30318	0.147647	0.0834979	0.137254
severe infection	Cystic kidney disease	Weighted median	0.837211	0.968387	0.712793	1.31563
severe infection	Redundant prepuce, phimosis and paraphimosis	Inverse variance weighted	0.664005	0.981386	0.901613	1.06822	3.48118	6	0.746472
severe infection	Redundant prepuce, phimosis and paraphimosis	MR Egger	0.741949	0.963932	0.78382	1.18543	3.44643	5	0.631509	0.00584507	0.0313542	0.859442
severe infection	Redundant prepuce, phimosis and paraphimosis	Weighted median	0.931409	0.995336	0.894832	1.10713
severe infection	Diagnoses - main ICD10: N47 Redundant prepuce, phimosis and paraphimosis	Inverse variance weighted	0.0197741	0.99922	0.998565	0.999876	0.643263	2	0.724965
severe infection	Diagnoses - main ICD10: N47 Redundant prepuce, phimosis and paraphimosis	MR Egger	0.559431	0.997748	0.992444	1.00308	0.345059	1	0.556924	0.000326506	0.000597908	0.681799
severe infection	Diagnoses - main ICD10: N47 Redundant prepuce, phimosis and paraphimosis	Weighted median	0.0246025	0.999109	0.998334	0.999886
severe infection	Congenital obstructive defects of renal pelvis and congenital malformations of ureter	Inverse variance weighted	0.248335	0.833772	0.612348	1.13526	5.20203	6	0.518174
severe infection	Congenital obstructive defects of renal pelvis and congenital malformations of ureter	MR Egger	0.946854	1.02739	0.482527	2.18749	4.85003	5	0.434455	-0.0677485	0.11419	0.578801
severe infection	Congenital obstructive defects of renal pelvis and congenital malformations of ureter	Weighted median	0.192139	0.765549	0.512406	1.14375
severe infection	Sexual dysfunction	Inverse variance weighted	0.666977	1.14004	0.627555	2.07104	14.1913	6	0.0275707
severe infection	Sexual dysfunction	MR Egger	0.0680851	3.74148	1.227	11.4089	6.92556	5	0.226236	-0.38652	0.168762	0.0706204
severe infection	Sexual dysfunction	Weighted median	0.102347	1.53786	0.917594	2.57742
severe infection	Erectile dysfunction	Inverse variance weighted	0.715973	0.966176	0.802704	1.16294	9.60021	6	0.142529
severe infection	Erectile dysfunction	MR Egger	0.130172	1.39258	0.972814	1.99349	4.81144	5	0.439323	-0.118731	0.0542567	0.080266
severe infection	Erectile dysfunction	Weighted median	0.340751	1.10552	0.89936	1.35895
severe infection	Erectile dysfunction	Inverse variance weighted	0.11622	1.07738	0.981704	1.18239	13.592	7	0.058933
severe infection	Erectile dysfunction	MR Egger	0.308975	1.1513	0.897989	1.47606	12.8952	6	0.044731	-0.0206807	0.0363204	0.589752
severe infection	Erectile dysfunction	Weighted median	0.299297	1.04961	0.957897	1.15011
severe infection	Testicular hypofunction	Inverse variance weighted	0.13341	1.26606	0.93036	1.72289	2.12656	6	0.907698
severe infection	Testicular hypofunction	MR Egger	0.937581	0.968952	0.457289	2.05312	1.54057	5	0.908341	0.087122	0.11381	0.478529
severe infection	Testicular hypofunction	Weighted median	0.353122	1.19978	0.816829	1.76228
severe infection	Testicular dysfunction	Inverse variance weighted	0.118719	1.26159	0.942188	1.68927	1.86304	6	0.931854
severe infection	Testicular dysfunction	MR Egger	0.866058	1.06657	0.523556	2.1728	1.60581	5	0.900546	0.0547223	0.107894	0.633597
severe infection	Testicular dysfunction	Weighted median	0.202096	1.2632	0.882181	1.80878
severe infection	Neuromuscular dysfuntion of bladder	Inverse variance weighted	0.320402	1.07216	0.934484	1.23011	4.64377	6	0.590244
severe infection	Neuromuscular dysfuntion of bladder	MR Egger	0.381398	0.848371	0.606314	1.18706	2.40282	5	0.791054	0.0760982	0.0508345	0.194657
severe infection	Neuromuscular dysfuntion of bladder	Weighted median	0.636214	1.0446	0.87181	1.25164
severe infection	Diagnoses - main ICD10: N31 Neuromuscular dysfunction of bladder, not elsewhere classified	Inverse variance weighted	0.880969	0.999964	0.999499	1.00043	3.56771	6	0.73494
severe infection	Diagnoses - main ICD10: N31 Neuromuscular dysfunction of bladder, not elsewhere classified	MR Egger	0.838985	1.00013	0.998946	1.00131	3.47956	5	0.626483	-5.09401e-05	0.000171569	0.778476
severe infection	Diagnoses - main ICD10: N31 Neuromuscular dysfunction of bladder, not elsewhere classified	Weighted median	0.906947	1.00004	0.999445	1.00063
severe infection	Hydrocele	Inverse variance weighted	0.647212	1.02335	0.927033	1.12967	1.76566	6	0.93994
severe infection	Hydrocele	MR Egger	0.603572	0.933995	0.733478	1.18933	1.10633	5	0.953542	0.0296981	0.0365743	0.453702
severe infection	Hydrocele	Weighted median	0.807932	1.01504	0.89991	1.14491
severe infection	Torsion of testis	Inverse variance weighted	0.621856	0.908711	0.621176	1.32934	11.024	6	0.0876384
severe infection	Torsion of testis	MR Egger	0.405202	0.640722	0.245272	1.67376	9.82297	5	0.0804094	0.113819	0.145572	0.469679
severe infection	Torsion of testis	Weighted median	0.273808	0.822311	0.579245	1.16737

## Sheet: Table S14.serve-all
Table S11.MR results of 45 risk factors on urolithiasis from the finngen.
Exposure	Outcome	P	OR	OR_LCI	OR_UCI
COVID19-Infection	Urolithiasis	0.13	1.00039	0.99988	1.00091
	kidney stone/ureter stone/bladder stone	-	-	-	-
	Calculus of kidney	-	-	-	-
	Calculus of ureter	-	-	-	-
	Calculus of kidney and ureter	0.11	1.00044	0.999897	1.00098
	Calculus of lower urinary tract	0.0274	1.28069	1.02801	1.59549
COVID19-Infection	Urinary tract infection	0.33	0.99972	0.999154	1.00029
	kidney infection	-	-	-	-
	Cystitis	0.19	0.999576	0.998939	1.00021
COVID19-Infection	Genital infection	0.41	0.961463	0.876167	1.05506
	Orchitis and epididymitis	0.939098	0.994081	0.853667	1.15759
	Prostatitis	0.32335	0.942633	0.838344	1.0599
COVID19-Infection	Renal tubulo-interstitial diseases	0.38	0.978787	0.933393	1.02639
	Acute tubulo-interstitial nephritis	0.385918	0.978838	0.932636	1.02733
	Chronic tubulo-interstitial nephritis	0.859125	0.977395	0.759306	1.25812
COVID19-Infection	Urological malignant neoplasm	0.78	0.999958	0.999659	1.00026
	Cancer of urinary tract	-	-	-	-
	Malignant neoplasm of kidney	0.27	1.00027	0.999793	1.00074
	Malignant neoplasm of bladder	0.07	0.999438	0.998839	1.00004
	Malignant neoplasm of prostate	0.49	0.999686	0.998785	1.00059
	Malignant neoplasm of testis	0.549417	0.899034	0.634504	1.27385
COVID19-Infection	Urological benign neoplasm	0.8	0.98242	0.85816	1.12467
	Benign neoplasm: Kidney	0.493252	0.915738	0.711886	1.17796
	Benign neoplasm: Bladder	0.619352	0.889964	0.561853	1.40969
	Benign neoplasm: Adrenal gland	0.373096	1.08667	0.905027	1.30478
	Benign neoplasm: prostate	0.151905	0.702756	0.433757	1.13858
COVID19-Infection	Chronic kidney disease	0.23	0.962303	0.903947	1.02443
	Chronic kidney disease	0.60671	0.978743	0.901863	1.06218
	Type 1 diabetes with renal complications	0.184317	0.895958	0.761811	1.05373
	Type 2 diabetes with renal complications	0.810785	0.982904	0.853499	1.13193
	Hypertensive Renal Disease	0.467994	0.916188	0.723298	1.16052
COVID19-Infection	Renal failure	0.39	1.00028	0.999645	1.00091
	Renal failure	0.759074	0.989616	0.925758	1.05788
	Acute renal failure	0.39	1.00028	0.999646	1.00091
COVID19-Infection	Genitourinary obstruction	0.59	1.00014	0.999638	1.00063
	Hydronephrosis	0.667907	0.956326	0.779836	1.17276
	Hyperplasia of prostate	0.61	1.00026	0.999268	1.00125
	Bladder-neck obstruction	-	-	-	-
	Retention of urine	0.72	0.999862	0.999096	1.00063
COVID19-Infection	Sexual dysfunction	<0.05	1.08081	1.00098	1.16702
	Sexual dysfunction
	Erectile dysfunction	0.21	1.05403	0.969963	1.14539
	Testicular hypofunction
	Testicular dysfunction	0.03	1.2637	1.02239	1.56197
COVID19-Infection	Other disorderss	-	-	-	-
	Neuromuscular dysfuntion of bladder	0.88	0.999965	0.9995	1.00043
	Hydrocele	0.647212	1.02335	0.927033	1.12967
	Torsion of testis	0.621856	0.908711	0.621176	1.32934

## Sheet: Table S11.Meta-all
Table S11.MR results of 45 risk factors on urolithiasis from the finngen.
Exposure	Outcome	P	OR	OR_LCI	OR_UCI
COVID19-Infection	Urolithiasis	0.38	1.00018	0.999782	1.00057
	kidney stone/ureter stone/bladder stone	-	-	-	-
	Calculus of kidney	-	-	-	-
	Calculus of ureter	-	-	-	-
	Calculus of kidney and ureter	0.24	1.00025	0.999831	1.00068
	Calculus of lower urinary tract	0.007	1.29844	1.0752	1.56804
COVID19-Infection	Urinary tract infection	0.005	0.999378	0.998946	0.999809
	kidney infection	0.64	0.999788	0.998891	1.00069
	Cystitis	0.003	0.999254	0.998762	0.999746
COVID19-Infection	Genital infection	0.7	0.985079	0.911925	1.0641
	Orchitis and epididymitis	0.55	1.0375	0.918795	1.17155
	Prostatitis	0.33	0.951157	0.860736	1.05108
COVID19-Infection	Renal tubulo-interstitial diseases	0.23	0.976906	0.940354	1.01488
	Acute tubulo-interstitial nephritis	0.2	0.975028	0.937765	1.01377
	Chronic tubulo-interstitial nephritis	0.83	1.0204	0.847718	1.22826
COVID19-Infection	Urological malignant neoplasm	0.63	0.999938	0.999689	1.00019
	Cancer of urinary tract	-	-	-	-
	Malignant neoplasm of kidney	0.16	1.0003	0.999878	1.00073
	Malignant neoplasm of bladder	0.02	0.999415	0.998937	0.999894
	Malignant neoplasm of prostate	0.28	0.99961	0.99891	1.00031
	Malignant neoplasm of testis	0.31	0.863639	0.651883	1.14418
COVID19-Infection	Urological benign neoplasm	0.85	0.989598	0.886232	1.10502
	Benign neoplasm: Kidney	0.4	0.917206	0.748744	1.12357
	Benign neoplasm: Bladder	0.89	0.974215	0.666333	1.42436
	Benign neoplasm: Adrenal gland	0.39	1.06852	0.919541	1.24164
	Benign neoplasm: prostate	0.25	0.794408	0.538262	1.17245
COVID19-Infection	Chronic kidney disease	0.4	0.979307	0.932875	1.02805
	Chronic kidney disease	-	-	-	-
	Type 1 diabetes with renal complications	0.3	0.93293	0.817994	1.06401
	Type 2 diabetes with renal complications	0.9	0.992126	0.880213	1.11827
	Hypertensive Renal Disease	0.54	0.941988	0.779599	1.1382
COVID19-Infection	Renal failure	0.28	1.00027	0.999783	1.00075
	Renal failure	-	-	-	-
	Acute renal failure	0.28	1.00027	0.999785	1.00075
COVID19-Infection	Genitourinary obstruction	0.51	1.00013	0.999751	1.0005
	Hydronephrosis	0.52	0.957503	0.837844	1.09425
	Hyperplasia of prostate	0.2	1.0005	0.999728	1.00128
	Bladder-neck obstruction	0.55	1.00019	0.999567	1.00081
	Retention of urine	0.62	0.99985	0.999261	1.00044
COVID19-Infection	Sexual dysfunction	0.004	1.09312	1.02918	1.16103
	Sexual dysfunction	-	-	-	-
	Erectile dysfunction	0.06	1.06311	0.99621	1.13451
	Testicular hypofunction	-	-	-	-
	Testicular dysfunction	< .001	1.34228	1.13125	1.59269
COVID19-Infection	Other disorderss	-	-	-	-
	Neuromuscular dysfuntion of bladder	0.62	1.0001	0.999721	1.00047
	Hydrocele	0.58	1.02273	0.943842	1.10822
	Torsion of testis	0.1	0.798171	0.609435	1.04536
