# Supplementary material for: The genetic associations of COVID-19 on genitourinary symptoms
Source: Front Immunol. 2023 Jun 21;14:1216211. doi: 10.3389/fimmu.2023.1216211 (PMC10319997; doi:10.3389/fimmu.2023.1216211)
Supplement: Supplementary Figure 1 — The PPI network of crossover genes. [file DataSheet_1.zip › Supporting Information/ChangTableS11.xlsx]

## Sheet: Table3.GEO_datasets
Table S3.Summary of five GEO datasets involving COVID-19-related disorders.
Disease	Data Source	Samples	Source types
COVID19	GSE157103	100 patients and 26 controls	Leukocytes from whole blood
COVID19	GSE179627	48 patients and 22 controls	PBMC
BLCA	GSE13507	188 bladder cancer samples and 68 non-cancer controls	Human tissues
UTI	GSE43790	3 patients and 5 controls	A498 human kidney epithelial cells
UTI	GSE124917	3 patients and 3 controls	Human renal fibroblasts
Sexual dysfunction	GSE2457	5 SD rats and 5 controls	Rat tissues
